# Supplementary material for: Genetic Diversity of Serine Protease Inhibitors in Myxozoan (Cnidaria, Myxozoa) Fish Parasites
Source: Microorganisms. 2020 Sep 29;8(10):1502. doi: 10.3390/microorganisms8101502 (PMC7650755; doi:10.3390/microorganisms8101502)
Supplement: Supplementary file 1 [file microorganisms-08-01502-s001.zip]

Archive with 15 entries (15 files):
- Table_S2_M&M.docx
- Dataset_S1a_SRR6782113_Cshasta-S1.bam
- Dataset_S1b_SRR6782113_Cshasta-S2.bam
- Dataset_S1c_SRR6782113_Cshasta-S3.bam
- Dataset_S1d_Mpendula_sra_S1b.bam
- Dataset_S1e_Mpendula_sra_S2i1.bam
- Dataset_S1f_Mpendula_sra_S2i3.bam
- Dataset_S1g_Mpendula_sra_S3.bam
- Dataset_S1h_Mpendula_sra_S4.bam
- Dataset_S1i_Mpendula_sra_S5.bam
- Dataset_S2.txt
- Dataset_S3.fas
- Dataset_S4.fas
- Figure_S1.PDF
- Table_S1.xlsx
