# Supplementary material for: Genetic Diversity of Serine Protease Inhibitors in Myxozoan (Cnidaria, Myxozoa) Fish Parasites
Source: Microorganisms. 2020 Sep 29;8(10):1502. doi: 10.3390/microorganisms8101502 (PMC7650755; doi:10.3390/microorganisms8101502)
Supplement: Supplementary file 1 [file microorganisms-08-01502-s001.zip › Dataset_S2.txt]

>T._kitauei
IDESGSNASETTEAXDE----SSSX-PYEFYVNRPFLFLIY
>Myxozoans
IDESGVXAAAATEAIDE----SSSP-PYEFYVNRPFLFLIY
>Myxozoans_w/o_T._kitauei
IDEEGVVAAAATACICCVD--CLKP-SIEFILNRPFLFMIY
>Myxozoans_#1
IDEEGVVAAAATXVXVNXR-CFKPX-XFEFIANRPFLFIIY
>Myxozoans_#2
IDEEGVVAAAATACICCVDGXXDXX-TIXFKLNRPFXFXIY
>Myxozoans_#3
VDEXGTXATNXTIGXNSX---KXXS-PNIFXFNRPFLXIIY
>Free-living_cnidarians
VNEEGTEAAAATAVVMMXR--SLXM-NPXFXADHPFLFLIR
>Protists
VDEEGTXATAATAMGMMLRMXXXPXTPXNVVIDRPFVFQLR
>Arthropods
VNEEGTEAAAATXVLXX----RXXLVPRXFNABRPFVFFIX
>Invertebrates_w/o_cnidarians
VBEEGTEAAAATAVVMMLR--SXPXXPIEFVXDHPFLFXIR
>Invertebrates_w/o_cnid._&_arthro.
VDEEGTEAAAATAVVMM----LRXPSPINFVVDHPFLFAIR
>Invertebrates_w/o_cnid._&_arthro._&_prot.
VBEEGTEAAAATAVXIG----LRXVXPIEFXXDHPFLFAIR
>Vertebrates
VNEEGTEAAAATXVGAM------RSSPPRFIVDRPFLFLIR
>Fish
VNEEGTEAAAATXVGXM-----XXSLPKLFYADRPFLFLIR
>Vertebrates_w/o_fish
VSEDGTEAAAATTAXXS-----XXSLXPXFIVDRPFLFFIR

>Clade_A_(α1-proteinase_inh.)
IDEEGVVAAAATECXDXPX---XKSPPEEFJVDRPFLFLIY
>Clade_B_(intracellular)
IDEEGTEAAAATAVLMXXR-----SXTPEFRVDRPFLFXIY
>Clade_C_(antithrombin)
VDEEGSXAAAATAVVAIXR--XJXSKTXXFYVNRPFJFLIY
>Clade_E_(proteinase_nexin)
VDEGSTKASATEAXVLESR-----SSPYEFYVBRPFLFFVY
>Clade_F_(α2-antiplasmin)
LDEXGVEAAAATSTMM-SR-----SLS-XFXVNRPFLFFIX
>Clade_I_(neuroserpin)
VDESGAVASAXTXVIXESS-----SLTIEFIVNRPFLFYIY
