# Supplementary material for: Genetic Diversity of Serine Protease Inhibitors in Myxozoan (Cnidaria, Myxozoa) Fish Parasites
Source: Microorganisms. 2020 Sep 29;8(10):1502. doi: 10.3390/microorganisms8101502 (PMC7650755; doi:10.3390/microorganisms8101502)
Supplement: Supplementary file 1 [file microorganisms-08-01502-s001.zip › Dataset_S3.fas]

>Myxobolus_cerebralis_serpin6
---INNFGFETMKILTIESNICFCPTGVYFIMSLL-EMG-SKGNTFDELKIILGEDKVKKELKQFEDIEKSAKYSTKIFHQIEILPMFEQNATDLFKMETEKLSF-NDGQS-AMNNINNWVSEKT-DGNLNEFKI-PFEKVTNLVMINTLLFKSKWEDHFEI-SRTRL-ETFYISEKNT-CKVQMMNKSAF-CRYLKDTDTLTSLIVLPFKIKKMVAIFILPDEGGNVNNVFNNLKVSDIHSLYTKS-KNETVEVSIPKLNLFNLVPLKDCLENMGVKDLFTPLVSDLSSISH-TKSSISDIYQSVNIKIDEEGVVAA----------------------------------------------------------------------AATI-C-----------------------------
>Myxobolus_cerebralis_serpin5
----------------------------------L-EMG-AKGKTFDELKIILGEDTLKKDLNQFEDIEISAKCNTKVFHQFEILPNFKKNANDVFKMVTEKLNF-KDCLL-AMNTMNKWVSEKT-DGNIKEFKK-PLETDTNFVMINTLLFESKWEDHFDS-SNTML-ETFYISEKKT-CKVQMMNKSAF-CRYLKDKDTLTSLIVLPFKKKKIVAIFILPNEGSNLDNIFNNLEARDFHSLYAKS-KNDVVEVSIPKLNLSNLVPLKDCLNSMGVKDLFTSHVSDLSHISH-TQSSINDIYQCVNIKIDEEGVVAA----------------------------------------------------------------------AATV-CEETTIFKLDRPFLFL--IYDTSTQLVLFS
>Myxobolus_squamalis_KAF1740002
---------------------------------------------------------------------------------------------------------------------------------------------------------------------------------------------------------------------------------------------NGLHSFYSKS-KDQTVEVSIPKINISNLIPLTHSLKRMGVKDLFTPFVSDLSQITT-IQSSISDIYQCVNIKIDEEGVMAA----------------------------------------------------------------------AATV-CDETIIFKLNRPFLFF--IYDTSTQLILFS
>Myxobolus_cerebralis_GBKL01050289_serpin4
LNSINNFGFEAMKTLVMESNIFFCPPSAYFILSLL-EMG-AKGNTFEELKKKLGQDTLKRDFKQFEQLQISTKCNSKVFHQFELIPNYEQKAVEIFKIKKEKVNF-TEGLS-AMHIMNKWVSCMT-NGNIKEFSH-PLPSETTFVLINTILFESKWGDRFDP-SYTKL-ETFYICNKIT-CQVQMMNKKMY-CGHFRDSDSFISLLVLPFKTKNMVSIFILPDEECNIKKIIENLKASDISAWYNKS-RETNVDVSIPKLSLSNHLPLKECLESMKVKDLFTPYVSDLSNISD-TQSSVTDIFQCVNINIDEEGVVAA----------------------------------------------------------------------AATA-CGKPIKFKLDRPFMFL--IFERLTQLIIFS
>Myxobolus_squamalis_KAF1742993
----------------------------------------------------------------------------------------------------------------------------------------------------------------------------------------MMNKQIC-CQHMRDNDSLISLL------------------------------ASDISAWYSKS-QMKNIDVSIPKLSLSNNLPLKDCLQLMNVKDLFTPYLSDLSNISR-IQSSVTDIFQYVNIKIDEEGVVDA----------------------------------------------------------------------AATA-CSKPIKFKLDRPFVLL--IFDKLTQLIVFA
>Myxobolus_pendula_DN60835_c0_g1_i1
--KINEFGWKIVYSVAYKKNTLFCPAGAYLLLANL-SMG-CQNETQEQLKSILKEDNIIKEISFKSAISNSCQMYQIFFYNIDLIEEFKIISHEVFDADFRQIEF-KNSLK-ALHDINQWVCQKT-EGLIPIFTD-AFPHDVNFVLINTILFKSDWLKKFNP-ENTKN-ETFIKENSVP-ILVKMMSIKDR-FRLYQDSGEKFSILFMGYAKKNIHAVFVKSNDQFNLKMIAEIFKENEISNYFNHA-KSLKIDVKIPKFDMSLKLDLKKILHELGVKDLFTINVADLSKMTP-YQSSIRKMIQLIRLKVDENGTTAC----------------------------------------------------------------------AATA-AILIIPFILNKPFLFF--LYDSVSKFILFS
>Myxobolus_cerebralis_GBKL01017519
-------------------------------------------------------------------------------------------------------------------------------------------------------LCCDWIEEFDP-YLTEE-ESFYIDEKNT-HQVEMMRNLNS-FNYTHDGKLKLSALFMPFVQKGMFAVFILPDVDQNLNDVLINLKGNDIEILMSQS-KPTNVDAYIPKMNLFNRLKLKKSLQIMGARDMFSPFIADFSGISS-TQTSLFDIIQCVSIRIDEKGADAS----------------------------------------------------------------------AATG-SINTIVFKLNRPFMVM--IFDSTSGMILFT
>Myxobolus_cerebalis_serpin3
M-KINDFGFNMMKVLASNSNIAFSSPCVYFVLAFM-EMG-AKENTLEELKKVTGEDDLVNRLESLTSMKGSTEYFLKIFHEKKIDSNFKQQTINVFNSEYDNINF-GDTEL-AVKTINKWVEEKT-RGHIKKFEN--FPEAVNFVVVNTLRFKSNWIEEFDP-YLTEE-ESFYIDEKNT-HQVEMMRNLNS-FNYTHDGKLKLSALFMPFVQKGMFAVFILPDVDQNLNDVLINLKGNDIEILMSQS-KPTNVDAYIPKMNLFNRLKLKKSLQIMGARDMFSPFIADFSGISS-TQTSLFDIIQCVSIRIDEKGADAS----------------------------------------------------------------------AATG-SINTIVFKLNRPFMVM--IFDSTSGMILFT
>Tk_KII62098_A3K
------------------------------------------------------------------------------------------------------------------------------------------------MLINVIFFKSEWKNSFNV-DYSYI-DKFHKKSGSD-VEVEFTKQNGF-VGVFDDEKNRFQALCLDFKFNDLVGLFVQFSKDKTVHGLISILQFADLKNCVDLI-HCINLKVSIPKFKIQSMSSVNEILYHMGVTEIFDDLRCNLQNISN-QPLKVDDIVHSSTVEIDEKGVVAS----------------------------------------------------------------------AATA-VRKRSGFILDSPLLFI--ILDRQTNLPLFM
>Tk_KII74734_I2
MN-------------------------------------------------------------------ERSEIYSKIFSRMALNDKYAHVLETVFKSTIEAIDF-HNKKE-SVAKINSWVSDCT-HNRINDLTESQIHDNIAFVLINIIFFKSEWKNKFNS-KDSYF-GEFYQESGSE-VKAEFMTQKCI-VRLFDDEQNRFQALSLDFKSNDLVGLFVLPSEGKTVKDLISILTFTDLKKCIDLS-YSSDVEVSVPKFKIKSKSSIKEILGQMGVKEIFDGQRCNLENISD-HPLFVEDIIHSSTVEIDEKGVVAA----------------------------------------------------------------------AATE-VTQTKEFILNRPFLFV--IWDRQTNLPLFV
>Myxobolus_cerebralis_GBKL01009054_serpin1
MNLIGDFSLNLSKKMLFEKNYCSSTASIYFALVMI-HIG-AKGKSADELSSLLGLNKILENIGNYKICCESSEIHNKIFFDCQLNQNYIDLLQDFFMIELEKISF-QNKES-SCNSINSWINKKT-HGRLDGVEESNIDSSTIFMLINTIYFKSNWKEKFDT-TLTGR-GAFFVNPQKN-IIVPMMHKTGS-HLFYLNQSKQFSVLIKPYCHSGVVGVFMLPDKESNLQKFLFDFTIKELKECIRLA-REVEVDVILPKFKLKQRFSLKNILIKIGVAEIFNRN-CDLSNMSD-EHVYVSDVIHSANVEINEEGVVAS----------------------------------------------------------------------AATV-VIPKNEFIANRPFLFM--IYDIKNEFPIFV
>Myxobolus_squamalis_NDJ97394_I2
------------------------------------------------------------------------------------------------------------------DLINSWISKKT-HGRITEIDKSSIDGNTIFMLINTIYFKSEWKEKFDT-ALTSK-ENFFVNPQKT-IIVPMMHKTEK-HLFYINEDMQFSALIKRYNHSGLIGVFMLPDKASDLQKFLKHFTIKQLKQSIKLA-QEVEVDVILPKFKLQQRFSVKEILLKMGVAEIFNRN-CDLSNISD-MRIYISDVIHSAKVEIDEDGVVAS----------------------------------------------------------------------AVTV-VIPRNEFIANRPFLFI--IYDTENEFPIFV
>Myxobolus_cerebralis_GBKL01016742
--------------------------------------------------------------------------------------------------------------------------------------------------------------------------------------VPMMHQTKT-ERIHLNNEKKFSTLIKSFNDSGLVGIFVLPDEDSNLQELMLNFTADDLKECINLA-QKVEVDVVLPKFNIKQHISIKRILEKMGIVEIFSRN-CDFENVSS-EPTYVSDVIHSANVNIDEVGVVAS----------------------------------------------------------------------AATG-RKPKRTFIADRPFLFI--IYEMRGEFPLFF
>Myxobolus_cerebralis_GBKL01016741
--------------------------------------------------------------------------------------------------------------------------------------------------------------------------------------VPMMHQTKT-ERIHLNNEKKFSTLIKSFNDSGLVGIFVLPDEDSNLQELMLNFTADELKECINLA-QQVEVDVVLPKFNLKQHISIKRILEKMGVVEIFSRK-CDFENVTT-EPTYVSDVIHSANVKIDEEGVIAS----------------------------------------------------------------------AATA-VQPRPKFIANRPFLFI--IYEMKGGFPLFF
>Myxobolus_squamalis_KAF1744215
MSFITSFSLELSKKMLFESNYCASTVSVYFALLTI-NIG-TKGKSSSELASLLGLNKIRDDVLDFKICAKSSELNNKIFSAFQFNQNYINVLKDLFEMELEQISF-QDQER-ATKIINSWVSDKT-HGRIAKIEKSGISADISFILINTIYFKSSWDEKFDP-NLTME-REFFINSDTT-VRIPMMHQTTT-ESIHVNAAKKFSTIIKQFRDSEVAGLFVLPDEDSNLKELMLNFTTKDLTECISLA-KKIEVDIVVPKFNLKQQISIKKILEKMGIIEIFSKR-CDFSNVSI-EPTYVSDVIHSSNVTIDEEGVIAA----------------------------------------------------------------------AATA-VQPRHQFIADRPFLFI--IYEIKNRFPLFF
>Myxobolus_cerebralis_GBKL01019862_serpin2
--------------------YCASTVSIYFSLIMI-HIG-TKGKSSSELLSLLGLDKLRENVSNYKTCVESSEINNKIFSECQLNQNYINILTDLFRMDLEKISF-KDKKR-ATKTMNSWVSDKT-NGKITEIEESKI---------------------------------------------------------------------------------------------------------------------------------------------------------------------------------------------------------------------------------------------------------------------------------------------
>Henneguya_salminicola_KAF0986282
MNCIEKFSLDFSIRALENENLCISTSSIYLCLIML-HIA-SKKDTAAQLTNLLGKDMLIDAIKKLGDCSKSCDINNKIFSFCELKQNYVEILRGVLNAEAESMPF-QSCEK-ACDWINSWIREKT-KGRIPRLTESSISSETVFVLVNTIYFKSPWLSKYDS-KFTKL-RPFYMDTNNT-IETSMMTKTIV-TCFYCDRVKKYSALVDRFTTLGIIGIYILPDNDSNLRELVSDFTVKDIQNILSCF-VINEVKATIPKFNLKLNLNVNNIISDMGASIIFSPS-CDLSGATD-IFVFTGNILHSANVEMDEDGVVAA----------------------------------------------------------------------AATS-ISPYTEFIANRPFLFL--IYDNVNKFP---
>Henneguya_salminicola_KAF0987445
MSSIEKFSLDFSLRVLEGENMCISTASIYFCLIML-HIA-SKKTTASQLKNLLGHDNLIKSIGELLDCCKYCDINNKLFSGCELKKKYVNVLRLVLKTESESVSF-HDPEH-ACRLINSWVSDKT-HGRIPRVNESNISDELAFILINTIYFKSSWEQKYDS-QFTKR-KFFYIDSKNT-VEVSMMSKNIN-GSYYLDKTKRYSAMIDRFDSYCVVGIFILPDFDSDLKTLVSDFTIDDLKQLVSSS-ISMKVEATIPKFNLKQNLSTKKIIIDMGVQDVFSHS-CDLSGATD-FPVFTSDILHSANIEINEEGVIAA----------------------------------------------------------------------AATA-ILEIVKFIADRPFLFL--IYDQKNGFPVFI
>Henneguya_salminicola_KAF0992037
MNFIAKFSFDFFRSVIAYENICVSPPSIYFVLLMI-HIG-ARRNTSEQLSRTLGTDKLWGRVKNNDMIALSTEFNNKIFSGRQLNKKYIDLVYKLFGAETERIHF-DDPEK-ASNIINSWISDKT-QGKFKKIDPNGISESSAFLVINTIYFKSSWLNKFIS-EDTSK-EDFYVNSKLT-LDVEMMQQTND-FPYYNSEEKKYSCVTKTFEDKNLTGLFILPHTQSDLFTLISDFNEIELKHMLHSL-RKIEVNIQIPKFSISQKLSAKNILSEMGVVDIFTEE-CDLQNAYP-IKSCISDILHASKVEMNEEGVTAA----------------------------------------------------------------------AATF-TLEPFKFIANRPFLFI--IYDYKNEYPIFL
>Myxidium_lieberkuehni_TRINITY_DN87090_c0_g1_i1
MDLIDDFGFKLLAILSLHTNYVASSSSIYLVLVMI-LIG-AKHKTADELSTLLKMNTLKDILIKVKSSSEVSKIANKIFVENELSKDYEIVIKSLLSTEVDKISF-KNVEK-ACLVINEWVKDQT-EGRIEKLTTDDISADTTYVVVNTIFFKSNWRRKFSA-EITFQ-DDFHVSSTET-VKVMMMKGRGK-QKAWFSPEANYSVLMMPFESDHIYGVYVLPEKNNNVADILTSIKGEHIRKWFIDS-SEEELFIKVPRMKISKLFSIKDVLMKLGVVEVFEPNFADLSGISK-ERSFLSNVFHSASIELDEEGVVAA----------------------------------------------------------------------AATA-AVKTISFHVNRPFIFL--IYDTKTKVSFFV
>Myxobolus_pendula_TRINITY_DN15181_c1_g1_i3
MDNIRDFSFLIAKRLNQKNNVSFSPTSLYLSLAML-NIG-SQETTRDELKALLGFDEITEAIYTLSSLETSTELNNKIYSQIKINKDYGSSLGKIFKAIFEEISF-NEPEK-AAIIINEWVNKKT-KGMIKDIKESEIDSNTRLILINTIYFKSFWDHKFDK-SASRK-EKFHLENGMD-IEVDMMICEYR-ADIYED-DTSYLCLMRRFKDSDIVGIFILPPEGKNLKDFFSSFKSQDLLNCLQKT-GKMETIVYIPKCTIKMDKNMCQTLKKCGLISVFDPNCCNLKGMAI-MPLFVSNISHSSTVSISEEGVKAA----------------------------------------------------------------------AATS-TTSSFEFIVNRPFVFM--ICDNVKKIPLFI
>Myxobolus_pendula_TRINITY_DN15181_c1_g1_i1
MDNIRDFSFLIAKRLNQKNNVSFSPTSLYLSLAML-NIG-SQETTRDELKALLGFDEITEAINMLSALEKSTELNNKIYSQIKLNIDFENSLKKLFKAIFEEISF-SEPEK-AVKIINEWVNKKT-KGMIKDIKESEIDSNTRLILINTIYFKSFWDHKFDK-SASRK-EKFHLENGMD-IEVDMMICEYR-ADIYED-DTSYLCLMRRFKDSDIVGIFILPPEGKNLKDFFSSFKSQDLLNCLQKT-GKMETIVYIPKCTIKMDKNMCQTLKKCGLISVFDPNCCNLKGMAI-MPLFVSNISHSSTVSISEEGVKAA----------------------------------------------------------------------AATS-TTSSFEFIVNRPFVFM--ICDNVKKIPLFI
>Myxobolus_pendula_TRINITY_DN15181_c1_g1_i2
MDNIRDFSFLIAKRLNQKNNVSFSPTSLYLSLAML-NIG-SQETTRDELKALLGFDEITEAIYTLSSLETSTELNNKIYSQIKINKDYGSSLGKIFKAIFEEISF-NEPEK-AAIIINEWVNKKT-KGMIKDIKESEIDSNTRLILINTIYFKSFWDHKFDK-SASRK-EKFYLENGMD-IEVDMMISEYR-ADVYED-ETSYLCLKKIFKNSQIVGIFILPPEGKNLQDFISSFTSQDLLNCINKT-RKMQIKVYIPKCTIKMDKNMCQTLKKCGLISVFDPVCCNLKGMAL-MPLFVSNICHSSTVSISEDGVEAA----------------------------------------------------------------------AATS-IKSSFEFIVNRPFVFM--ICDSVKNIPLFI
>Ceratonova_shasta_serpin1
MIVTCGLGIRYLLENGWNKNIVFSPVSLYNLLCMI-HMG-SCNETKAELTKLLQVDELSKAVQQ-----SVLEKKNKLFNKAPVNENYLSTLINVFKSEIQQVDF-SESSK-AAGIINSWVSDAT-KNRIKEINPNDVNDMTAMVLVNTLFFKDQWASKFNP-IQTIE-GLFSIKPGQT-INVKYMTQKAK-YNMIDDDHLKFKMLVAHYNSQKYAAVFAIPYEDNTIENMLNQVNFEEEVRLNLSP-PSDDIGVKIPKMKISSKSELNNYLKKEGLNNLFYTHKCDLSNISK-VPIFVSKIVQAATIELDEEGTVAT----------------------------------------------------------------------AATA-GIRIQIFELNRPFLLM--IYDIENQAFLFT
>Ceratonova_shasta_serpin2
-------------------------------------------------------------------------------------------------------------------------------------------------------------------------------------NVKYMTQKAK-YNMIDDDHLKFKMLVAHYNSQKYAAVFAIPYEDNTIENMLNQVNFEEEVRLNLSP-PSDDIGVKIPKMKISSKSELNNYLKKEGLNNLFYTHKCDLSNISK-VPIFVSKIVQAATIELDEEGTVAA----------------------------------------------------------------------AATA-GIRSNIFVLDRPFVIM--IYDIENQAFLFT
>Tk_KII61911_A1at
MSLVNEFTRTVFNHLFSTGNIAFSGLSLYSLMAVI-NLG-LGGRSREQLSSFLNRREDMQACYNRELIKSVSELSYYVFHCCGIFDPYRSTSKQFFDLNIQVLSL-RHQNM-IAPTRNEWINNKI-YGLMNNLKD-SLDSDSQLVFINTLFFNNNWFIPFNI-EDTKQ-EIFRDDKDRP-LMVSMMNHEDY-YQIYVDYPHDVTVLFIPLKQVYVYGVVVLPREGYALKDMIKNFRWDEVHDYYRKS-EWRTIHLKMPKFKICSENNLINALALFDITDIFNEDVADLRVMIK-SKGYIEKLAQLAIVSIDENGEKPE----------------------------------------------------------------------APTK-NRSYENFAIDRPFLFL--IYAHSTKQILFS
>Tk_KII67015_B9
MSIVNGFNYQVFNHLFQQGNVAFSGVSLYSLLAVI-SVG-LRGRTGDQVSKFLNQNGVATTLKSNTMVGEAWDINNILFHSFGVKDHFQKVSKELFNLTIEQIDF-FQSME-AMEQMNQWVAEKT-GGLIRDFKI-PPSSVTMLVFINTLLFQANWLSPFEL-EHTKQ-ETFTDDQGQQ-FTVEMMNKRDS-FRIFQDLDNHIDYLFIPFSNRKTYAVISLPHNGHSLENIMKNA-----------------------QFEISTSLDMISTLNHFGVIDLFTPSMADLSGITS-IPGFITDLFQVSTFVVDEIGARAS----------------------------------------------------------------------ASSA-GVRHIKFFANKPFIIH--IFSSESKVILFS
>Tk_KII72283_B9
MSIVNDFSFKVLNHICYQGNVAFSGVSLYNLLAVI-NLG-LRGTTGDEVSQFLGQNSVKTALKETRMLSEVSKSHNMLFHSVEIEAHFERISKEIFKLMLEEIDF-SDSLK-AIRIMNEWVEEKT-EGMINDFKE-PPDPLTTLVFINTLYFQAPWRHPFEE-LYTED-DKFTDDQGHE-FQVKMMSTDAT-FRLYKDLENHVDYLFVPFKGGNTYAVISRPHDGHSLESVMRNAQWHKLFQYFTLS-TSQYVYLRLPKLKISTSLTLVNTLNHFGVKDVFTPSIANISGITP-VPGHISDLFQVSTFIVDEVGVKAA----------------------------------------------------------------------AATT-SREGTNFFANKPYMIQ--IYSLETNMILFS
>Tk_KII72284_PZdpinh
MDLINHFGFRVMNDLFHTGNLAFSGVTLYILMAIL-SVG-LRNQTLNQLTDFLGQDLTTAQLTERRRTQSISIWTSIMFHSGDIEKTFKNISELILDMDFNKIDF-SVPPE-ANRRMNEVVERRT-GWMMKNFDQ-PINMDVSSVLINTLYFFGEWADKFSS-DYTEL-SPFNIDE-EE-IMVSMMYKEGE-YNYFHDKTYQIEYLYIPFKRQNLYAVIILPEHGLPLKEILSKPVLSDLRTPLLSS-IPTKVRLELPKFNVLTRLDLAQTLIDHNVSNLFTSGLADMSGISA-QLKAVDKLIQVVNILVNERGSNPG----------------------------------------------------------------------SGGV-TRDIVNFCINRPFLYQ--IYSSDIDITLIS
>Tk_KII73105_Athr
MSSVNEFGQNVLQQLFFTGNVAFSGVSLYVTMAIL-SVG-LREKTAKQLADFMGNDESADELTRRKGIETSSTLSSVLFHGVPVHKSFEQISKDIFGLELDKIDF-TDPTK-AMNKMNKFVEKAT-KGMLKDFKQ-PMEQDTLMVLINVLYFYGEWEKKFSR-DLTSK-KPFETGQ-EE-VMVDMMYEKED-YQIYLDDDNNVDYIFLSFKREGLYGVVVLPRPGIQLKDILNNKSSYDLNRPFELS-KERKARLELPKFNFMSELNLVQTFMDNNVSDLFTRGQADMSGMIS-GSGFVGSLIQVAKINVDETGTTAS----------------------------------------------------------------------AATV-LRDVVDFFVRRPFVYH--IYHSNMDLILFS
>Tk_KII75069_GDnex
-----------MTHLVYTGNIAFSGPSLYIMMSII-YAG-LKGPIRTKLARLLGYDGIGYRLSREHAIQSKISMKSAIIYSFNISSIFVNNSGEVVDLEYQEWNF-SNTEK-MTRKINQWARKNT-RGSIHDYRR-PLDKDTKMILITSLYMFADWWVPFDP-MKTRY-EIFTDDTGKK-FDVKMMKQIGS-YKIKTDVINNFSIIFIPMIKGGLYASIVLPRIGHPIQDTLKYLKWDNIQRHFITA-GTYDAVLKLPKFKIITENRFINTFIHLNVSELFEPGMADFGFTTS-PNVFINDFMQLTTIVVDEFSTGLN----------------------------------------------------------------------IKDE-PETRNKFYVDRSFLFL--IYSSYSTEVLLS
>Tk_KII75071_PZdpinh
MSRVNAFGQIVLDHLFYTGNIAFSSPSLYVMMSII-SAG-LGKTTRPIISRLLGFDGVGFLLSRDAEIKSTITAESVMFHSFNISSRFMSGSENLIGLKYHKCNF-FNIEK-MTRKINIWAGKNT-RGSIPNYRH-PLDNDTNMIVITTLYFFVDWLTPFNS-QKTRN-EKFTDDEGQE-LNVRMMKQVKS-YKIKMDRFHNISVIFIPMAKSGLYATIVLPRVGNSIKEVQKRIKWNKFRSYYTRA-VNYYAELKLPRFKIITKNKLIKTFMHLNASELFDPRVADFDFTTS-KNVSINDWMQLTTVVVDELSTAPN----------------------------------------------------------------------IEDE-PEVPYKFHVDRPFLFM--LYSSHSAEVLLS
>Tk_KII75067_PZdpinh
MSNVNQFGHAILNHLANTGNIAFSGQSLYILISII-NAG-LGRRTQTILSRLIYFYVVGMILSRDQEIRSMMTTKSAIFHTFQIRDRFVYGSKKLTDIEYHKCNS-SNTEK-MTRKINQWARKYT-RGSVNNYQH-PLDKDTNMIVISTVYYFADWLVPFSP-IKTKS-EIFTDDTGEE-FYVAMMEQFGS-FKIYAAFNTNFSIIFIPMVKIGLYAAVVLPDLAHSIQETLANLK------------------LKLPKFKITTKNRFINTLIHFNVSELFDSKKADFGFMTM-ENVSISDLMQLTTVVVDEFSTGDE----------------------------------------------------------------------IEDE-PAPVVEYFVDRPFLFL--IYSTNSIDIPLS
>Tk_KII75068_GDnex
MSSVYEFGQAALSHLFHTGNIAFSAPSLYIIMSII-NAG-LGGRTRSKISQFLYQDVIGYILSRDEVIKSTTTMKSAIFHSFDINRSFVNRSKELIDIEYHKCDF-SNREK-ITRKINTWAMKNT-RRLVHNYRY-PVDKGTKMIVLTTLYFFADWLFPFDP-MNTKY-EIFTDNMGRD-LNVNMMSQIGS-YRIYGDLGDPYTMIFIPLIKISLYATIVLPDRGSSTKDILTHLKWDNIQDYFHES-LIFNVELKLPKFKITTKNRLINTLIHLNVSELFDPYMADFGFTTS-KNISINDLMQITTVIVDELSRGIQ----------------------------------------------------------------------TNDE-TQNHVNFYVDRPFLFL--VYSLESTHVVLS
>Tk_KII75066
MSSVNEFGQLVLVHLFYTGNIALSGQSFYIMLSII-TAG-VGERTRHKLSRLLHHDEVGTILSQSEVIKSTMTTKSAIFHSFSIRPRFMNGSKQLTDIEYHRCDL-LSTEK-VTNKINRWVLKNT-EPTINGYQD-ELENDTNMILITIMHFYSEWLVPFDP-MKTKT-ETFTNNEGKE-LYVSMMNQMES-YKIHTDYHNNFSIIIIPMKQNGMYATILLPDRGCQIQQTVRSFRWDYIPNYFHNA-PTYDVELKIPKFKITTHNHFVNTLIDLNASEIFDPEKADLILTTR-KNAAIKDLLQLTAVVVNEFGTWFK----------------------------------------------------------------------TKPE-SRNRYQFFLDRPFLFL--IYSSYSSKVVLS
>Tk_KII75070_A1at
MSSVNEFGQTILSNLFYTGNIAFSSPSLFVVMSII-KAA-LGRQTISKLSHILYYDSVGKKLSQYSEIKSTTTTKSIIFHSFKIIPSFVKSSQELIDIHYHKCDV-VRKAR-MARIINEWVGKNT-RRVFINYRH-PLDSKTKMIIITTLYFFTDWINPFDP-RKTRT-ENFTDDTGQK-FNVNMMRQTGL-YKIYPDPINNLSIIFIPLVKSDLSAVVVLPSVGYPIQDMVRGFK---V---------------------------------------------------------------------------------------------------------------------------------------------------------------------------------------
>Tk_KII61640_Hepc2
----------------------------------------------------------------------------------------------------------------------------M-NGNFKGFRN--SDLDTRMILLNTYKIHPFWEFFFDV-NKTQK-EKFSAQ-NRE-LSSYMLSR------------------------------------------------------YYHYS-RPHFVDLKLPRFTISNQHNLVDTLKRFNVIDLLDKNVSDILGITD-RGEFIRSIIQVVKLVVDESGETTR----------------------------------------------------------------------NKGL-DAPKAKFYVDRPFTFY--IYHHHWQIILLS
>Tk_KII61641_I2
MAVFNSVGQKIFNHL-TAENLGFAGASFYVMMTII-KIW-LTGNSKKQLIHFLSDSERIYLHLKYAKLFSVDDSHSVLFHSCDISREYKTFSK-VYNIFSERINF-TDDIE-AQKIMNVWVEHRT-NGSISNFSR--FNPKCSMVLLNIFMAHPIWGQPFDA-EKTKL-EDFYVD-GAK-LRVRMMNQLAR-YPMIIE--RFAKFIFIPINRDKQRAVIVLPQASYSLDDVLQQFKMTHLPAYYERS-TIHYIDLKLPKFNLFSSKDISNTLKYFNVTYLFESHNDEFRDIAG-PNGYIKKVIQVVKVVIDESDDHGI----------------------------------------------------------------------RKTD-LIITSDFHVDKPFLFL--IYDFRRRIVLLS
>Tk_KII71422_B11
MVLVNVFSEKIFTHL-KTENIIFAGASFYVMMTLL-KIW-LSGKTKKQLSRFLSDDLFIYSQWRYEKLFSIDGSNSVLFHSGIFTEKYKKAS--ANHLDSEKINF-INEPD-AIQSMNEWVSRHT-NGNIQNFSQ--SDPDTTMVLLNIFMVNPTWVQSFDA-KNTKM-EDFYVG-GRT-LKVEMMNQINV-YPMIDM--NYSRFIFIPINKNKQYAVIVLPNPGKSLDDVFQHFKLRELPVYYEQS-KMEYVDLKLPKFILLGSENLKSTFKHFNVTYLFESINNDFGEFAE-PGHFFKTIHQTARVVIDESGGTGS----------------------------------------------------------------------HNTD-AINITEFYVNQPFLFM--IFEQYKRIVLLV
>Tk_KII72336_GDnex
----------------------------------------------------------------MEQLLAIDNADSVLFHSSEISEKYKKMSK-AHRMNLEKIDF-TNLPE-AIRVINEWITKHT-NGQMFNIRE--LDARINMALFSVFMRQITWVRSFNP-TLTKK-KPFYAG-GKS-MEVEMMKRYYI-YNVTEA--KFANFAFIPINHNHQQAVIILPNEGFTLDDVFKHFKFIDLPIYYQKS-SVSYLKLKIPKFTLLGSKDMVRTLKHFNVSLIFESNNKDFKDFAG-ENGFLKTFLQVVNVEVKEARTIYF----------------------------------------------------------------------SNTD-DDWKTDFICDRPFYFL--IYDHNARIVLLA
>Tk_KII62703
MSTTNKFSSNVFNQLYLTENIVFSGVTM--------MVG-IREKSKDELSEFLKTS-------------RKWKTMRRLFCAFSFLQHI-----ELFSKYFSKINF-SDEHE-AIWAMNDWVRKHT-FGRNRDFTH--TYPQAKMILLSTITLKNVWVNAFNV-SKTEE-ETFYATD-KM-MRVQMMNHIYP-YAMFE--NQQFRVIFIPINLYKRFAIVVLPSAGRSLSITLRHFTTHPLYYYYDRA-RVLFIDLKLPKFKLFKVLHLVDTFQHFNVREIFKPNVTDMRGVTK-EAVPIHDVIQSSHMVVDEFGEFTM----------------------------------------------------------------------SDDD-VITLTKFHVNKPFLFY--ICDEYRRTILLS
>Tk_KII74657_PAinh1
MFLINEFSYRIFGHLYFSGNMAFNGIGLYFLMTSI-NFG-LRGRSRLSLSHVLNNSGHSKNWCETNLMFEISSLNSVLYHACHFEKEYQNLLSELSQFHFQHFNI-SNKDE-VKEILDQLAPGTV-DKKSKHFRN-DLYDEKMMIYINTIAIHKSWYMPFDIGRKPKP-KMFFEKIANH-LYVSTMAQESK-YRVFDDTQNN--ILFIPTYPNRLFAVIVTPNAGYNIKDTIKNFRWQNLQNYYQNS-TMRTMNLTLPRFTIISKLNLVNTLKHFNITHLFLPHEADISDASN-QSGHVKNLAQATVLDVNQSGFKVG----------------------------------------------------------------------VVTE-ADESTQFYVKKPFLLL--VYSPHLQMILYT
>Tk_KII67102_A2ap
-------------------------------------------------------------------------------------------------------------------------------------------------------------MKFNA-SLTQP-EIFFDEKGQP-LEVDMMNQESF-NLIYDSPDHDFRILFKSFKQTLLYSVIVLPKEGHSFNDVLENFNITELLIYFKYS-SMKYVQLKLPKFQIFRQNDLVKTLMFYGITDIFDPNLSDFRRMTN-HTVYIGNLIHITNIVIDEFGIRGA----------------------------------------------------------------------ESPS-TMQLYEFYVTRPFLFF--VYSPLETLVFFS
>Tk_KII60502_serpin1
ASGINTFTSTVLSQIYTPGNLALSGLCFFTLIATV-NLG-LDGRSFDQLTQFLGDIESAYKLFDVSLFIESTNMNSALFYSFDLFNEFQYMSYLIYRLNKIKVDA-SNRSE-AVRKMNDWVYDQT-YGWIRHFEE-SMLADNKAIFVTALSFTAEWRRNFDD-TLTQT-EIFYDDNGQP-IEVSMMNQQSN-IPIYDSPDDDFQLLFKPFERESLFSVIVLPSKGRTIEDALKNLKLDLMPMYFKNS-SMKFVDLKMPKFEILSQNDLVNTLIHFGVTDIFDPLHSDFGCATN-QTVYIGNLIQVVNLDVDELGVNAE----------------------------------------------------------------------KDDE-ATQPYKFYVTKPFVFL--VYLSSENLVLYG
>Tk_KII65192_GDnex
-------------------------------MGAI-NVG-LKRRSYDQLSLLLGEDATGQKWLTRKLSEESSTMNSALFCSCNFNDNYERISEVLFHLYEMTVNV-SNPQE-SALVMNHRISMMA-HGSLLNFDQ-SMLSENRMIFIHTLFFREDWETKFNS-ALTKR-EIFYNDNGEQ-LEVDMMNQEGY-NKIYGSFQYNFRILFKPFHYKKLFSVIVLPRGGYNLDDVLKSFKVDQMGVYFERA-TKIFAKLKLPKFKIYAQNDLIDPFMHYGVTDIFHRNHSDFGRMTN-TNVFIGNLMQVANIAFDEEGARAE----------------------------------------------------------------------EVPS-EAHKYEFYVTKPFLFF--VYAPSERVVILS
>Tk_KII68741_GDnex
MTGVNYFISTVFNQLYATGNIAFNGLGLYVVMAAI-NFG-LRGRSYEQLLRVIGEDDLAWRWADRHIAEASSNMKAGLLCSCDIYTHYQEISKLMCRLAHLNVNV-SNPTD-AVGRMNRWISLNMRYRSDTSFDE-SIVGGERILMIYTLFLQIDWRTNFND-SLTKQ-EIFYDDEGQL-QEVSMMNQESF-NLIYESPDDNFRILFKRLTHPLFYTAIVLPRDGMDVKDVLKSFKTDKMDYYFENS-SIRYVKLKIPKFKISSQIDLIKTLKEFGITDIFDPHFSDFGRMTN-RSVFIGNFIQVAHITAREGGETTF----------------------------------------------------------------------EDIV-APHPYEFYVKRPFMIF--VYSPLENLVCVS
>Tk_KII65195_Athr
MSRVNSFTSTLLNQLYKTGNIALSGISLYVLLGAI-DVG-LQGRSHNQLYHFLGEKDTAKKWSHRELYTSLSIAHTVLFYSCGIHDHYKQISDSIFTLKKIKIDF-SNRIT-SALKMNKWMSQRT-FGAIQNFDQ-STLTDNILVFINTLFFRANWRNKFNP-ELTKQ-EIFYEDNGQQ-LQVAMMNQEIY-QKIFDSPHYIFKILFRPFTE-NIYSAIILPRDGHAVNDVLQILNLDQLYNYFKLF-TWKYVKLKLPKFKILSQKDFVHTLKKFKVADMFDRNHSDFGWMTN-QKVFIGNLIQVSNIAIDESGLTDA----------------------------------------------------------------------HGTI--SEPYEFYVTKPFLFL--VFSPSDKLVIFS
>Tk_KII64148_GDnex
MSGLNSFTSTVLSHLYATGHIALSGISLYILLGVI-NVG-LRGRSYDELSQFLGEKHIAEKWIYRNMAEELSFENSRLFCSCDLNHHYEQISFSIFSLEIKKEDF-SDPFL-AAHKINHWLIKDT-YGSIKNFHP-SMLGKNKLIFYDTVFFCAGWRVNFNV-SHTKK-ETFYDDHGRK-FQVSMMNQESY-NRLYDSKDQNYRILFKSSAKQHLYSAIVLPKEGHSLKDVLKTIKLDQIHTHFETA-PMKFVKLKLPKFKLYRKNDYVKTLKEFGIKDIFDRTRADFGKMTN-QSVYIGSLMQVVNVDVNEFGINVA----------------------------------------------------------------------PINE-LIKLKEFYVTKPFLFL--IFKFPAKPVLFS
>Tk_KII68952_B7
MSAVNRFTFNILNHLYASGNIAFGGISLYVLMGII-NFG-LKGPSCDQLSQFIGEKNTAKRWRHRDLAEELRMENSALFCSYDVNYQFELIADLIFSLHIKKLDF-SNPTK-SVHEMNSWIYYET-YGMIKNFNE-STLTENMIMLFDVVFFHADWRTKFKP-GLTKN-ETFYDDNANQ-YEVSMMNQESY-HRVYDLPENNFRILFKDFTYPTLFSAIVLPRDGHRIVDVFQNFKVDQMPAYFNYS-TKKYVKLKLPKLNILSRNDLVATMIHFGIKDIFDKDHSNFGRMMN-NSVYVGNLMQVTNLAIDELGVNSE----------------------------------------------------------------------EEIE-DMETDEFYVTRPFLFF--VYSYSGEPVLFS
>Tk_KII72739_LEinh
-----MFTSTIINQLYATGNIALSGIGLYVLMGAI-NVA-LKGRSYDQLSQFLGENNTSRKWGIRFFSIISSNVHTALFCSCNINYHYKKNSDKISDLNQIVVNF-LKPGK-LSRVVNEWLSRKI-YGSPKIFDE-SKLNENTMIFIYTMVFRPDWENNFNV-SLTKR-ETFYDDKGKL-LEVSMMNQESY-NFIYESPDNNFRILFKPFARMHFYSAIILPSDGNTVQDVLRDLKV-------------------------------------------------------------------------------------------------------------------------------------------------------------------------FVI--IYLA--------
>Tk_KII66218_B11
MSQVNSLTYSILNQLYATKNVALGGISLYMMLGAL-NVG-LSGTSYDQLSHYLGDDPTARTWIFRTISLGLSIMKSQLVCSCYLYDHYKRVTNYVFNLHDIQVDT-SNPAE-SADQINKWISDQT-FESIGNFDE-SMISPDKIVLVDTFGLNAEWLTKFNE-ALTTE-ELFYDDNGQS-SEVAMMNQIGF-TFVYDSPDEDFKIMFKPFKEQNLYFVVMLPRDGYGVEDVLKTFKIEQMYDYYDKS-ESKYVKLKLPKLKLIGKTDLVETFKQFGITEIFNPDQADFKRMTN-HTVFVENLLQITNVVIGEQGVTTA----------------------------------------------------------------------ETTK-DTDVDEFYMTKPFLLF--VYSTSARLVLFG
>Tk_KII63524_A3K
MSGVNRFTSIVLNHIFATGNVALSGISLYVLLGAI-NIG-LQRQSYNQLSRFLGEGHTAQKWTRVDLASEFYMVTSALFCSCDINYHYKTVSDLLLRLHKINVNF-SNPYP-SDRNIYTLISMYA-FGSKINFEK-SKLGEDGMIFMDAIFVSLNWQKKFNA-SHTET-DIFYDNKGQT-LEVEMMNQEGF-NFIYDSYDHVFQVLFIRFKELFQFAAILLPREGHTIEDALTTFKFDDIYTYFTQS-PIKYINLKMPKFKISSDKDYVQTFKDFGIADIFDRTHSDFGKMTN-QTVFIGKLIQLLNVAVGELGVKAD----------------------------------------------------------------------DNTD-DFDSEPFHVNRPFIFI--IYSSTSNAALFS
>Tk_KII64909_GDnex
MSGVNNFTSLILNQLYAAGSVILSGISLYLFMGAI-DFG-LKGRSHDQLSRFLNGDYTATKWIDKRLSEKISTSNAALFYSCHLYNHYQKISK-IFNLNRIKMDI-SNPVG-SAYQMNEWVSKNT-IQSYRNFDE-SMLVPTKMIFVHSLSFRPDWKSHFES-ELTKQ-EIFLNDKGQP-ISVAMMNQEVN-ESIYDLPDSNFRIHFKPLNHKHYFTAVVLPKEGHIVGEVLKNFKLDQMYKYFEES-RSKYIKVKMPKFKISSRIDLVETFKYYGVTDIFDETRSNFGRMTN-ETVCIGNLIQVVNVDIDDVNVKAV----------------------------------------------------------------------T-TE-TKPSDEFYVTRPFLFF--VYISSAKVVLIS
>Tk_KII68955_A3K
MPDVGNFTSIILNRLFHTGNVGLSGISLYVMLGII-KFG-TKGTSFEQLSNIIDDRFASRYWNTRHNAQTHAFMRSAIIYSCSLYYHYQEISDFLFGMEKIKVNI-SNSAE-SAREVDEWVSDNT-QISFKNIDE-SILSENKIIFINTFSYRSDWTKNFDA-SLTKY-ETFYDEKGRQ-LMVPMMNQQSF-NYIYDSITHNFRVLFKSCVQEYVFSAIVLPRQGYKIKDVLKNFNIDEMHTYFMES-EFHYVKLKLPRFNISRQTDFLHTFKDFGITNIFDINHSDFGQMTN-DTVFIGNIIQVSNLVIDELNDRAI----------------------------------------------------------------------ASEE-TNMPKEFYVKRPFLFF--VYVYNNQNVPLG
>Tk_KII65191_GDnex
M-----------------------------------------------------------------------------------------------------------------------------YGSTINFDE-SRLSPNTVIFLSTLWFRTDWTTNFNR-EHTQQ-DTFYNDKGQE-LIVSMMNRESL-DGIFDCPDHNFRIIFSSLTTPNMFSAIVLPRDENTVHDVLKNFKINELKTYFDQS-KLKYVKLKLPKFTIRAKNDFENILMNFGITDIFDQTSADFGRMTS-QNVFIGSLVQVSNMVIDEGDMVKT----------------------------------------------------------------------D-SN-PQEPYHFFVTRPFLVF--IYSSAEKAVIIS
>Tk_KII63040_I2
MSSVNNFTARIFNQLYETGNLAFSGIGLYVLLGVI-NLG-VKGRSYDQLSSFLGEDRTAEIFTHRSLAEKISRMKSALFCSCELEVAFEQISLLIWDLFHKDIPM-SNPSQ-LAQVMNHWLSTRI-DVSFQNFEK-LMLRDDRLIFIYTLYFHADWRTNFDS-QLTEI-DLFSDENGRQ-MEVEMMNQKSF-NRVFDASDYNFRIVFQDLNYGFIYSAIVLPRPGHSVHNVLRQFKFDQMNSYFERS-ELEYVDLRVPKFQIIAKNDLVDTLKNFGITDLFDPYLADFGRMTN-KTVFIGNIIQISNLVIDDFDLTEP----------------------------------------------------------------------HFIP-KMTIYEFYVRSPFLFL--VFSFGANFVHIS
>Tk_KII66649_GDnex
MSMVNRFTSNILNELYRTGNVALSGISLYLLLGAI-NVG-LKGRSHEQLQGLLAKNDNAEKWNSSYMAQYISSMKSVLFYSCPLNQRYQQISDLIFRLHKIKINF-SNISE-ASPIIKKWASRNT-NGWIRNFDE-STLSKDVMIFIYSLFIRAVWRTQFNP-SLTKQ-EIFFDDKGKP-QEVPMMNQGGM-YLVYDLPDHNFWILFNHFTDSFLISITVLPRDDYSIDDVLKKIKVDEMHIYLSRA-MMKYVSFKMPRFKILVLNDYVTTLMHFGITDIFHGHLADFGNMTN-HSVFIRNMKQCINISIDESGVNAN----------------------------------------------------------------------DYNE-ATKTDEFYLNRPFLFF--LYSSPARLVHFS
>Tk_KII62345_B7
MSGVNGLTATLLNQIFATGNIALSGIGLYLLLGTI-NVG-LGGKSYHQLWKFWEENNTGQKWLYQKLSRELSMQASALFYSSDLHYLYDQISEYLFNLHKVKIDF-TNPSE-SDAILNEFVTHWT-YGEIEHFEG-SMQSVNKMVFIHTLFYRADWIMNFDS-ALTKR-EMFYGDSGKP-FMVSMMNQESL-NKIFDQPGYNFRILFKDLNHISIVSAIVLPRDRHGVKNVLNNFKVYDMYTYFEKS-KSMNVKLKLPKFKILRHDDLVDTLKKFGIIDIFDPEVSDFGMMTN-YSVFIGNLMQVVNLGIDDMDLAAT----------------------------------------------------------------------HTTE-PLATCEFKVNRPFLFY--IYSYLAEVALFS
>Tk_KII67524_B4
--------------------------------------------------------------------------------------------------------------------MNDWVIRRT-YGSIGHFDG-WMQSESMMVFIHTLFYRADWTNNFEN-SRTKQ-DIFYDDNGQP--------HESL-NKIFELHGYNFRILFKPLKHSDFVSAIVLPRNGQKVKDILKNFKLNEMHTYFEQS-KLMNVKFKMPKFKISRKDDLAQTLKKFGIIDMFDPDLSDFGMMTN-HSVFIGNLMQVINLDIGDMDQRAA----------------------------------------------------------------------DEPE-AMETYKFYVRKPFLFF--VYSPVANVALFS
>Tk_KII71368_B11
--------------------------------------------------------------------------------------------------------------------MNEWVKYRT-YGSIQHFDG-STQSEKGMVFIHTLSYHVDWIDNFDS-QLTLP-EIFHFENNII-YAVYMMNQEGL-HKIYDLRKNNFRVLFKPLKHGDLISAIVLPRILKNVQDILKSFKLNEMSIYYKDS-KLINVRVKLPKFKIARHDDLVEALKKFEVTEIFDPHLSDFRTMTK-YNVFIGNLIQVINVDIDDTNVTET----------------------------------------------------------------------DTTE-DMLTTNFYARWPFMFL--IFSPSKNVILFS
>Tk_KII72401_Athr
------------------------------MLGAI-SIG-LRTNSYYQLSEFMGENNTARRWFYQKLSQLLPIQSSALFHSMKLYNFYEDVSGLLFNLHKIKVDF-SNKGQ-STNILNEWVKYRT-FGSMPHFNG-LMLNKNSMLFIHTLSYHVDWVTNFDS-RQSST-DIFYNDDRIG-YLVNMMNQESV-NKLYSLRQNNFRILFQPLKQSDLVSAIVLPRQFYNLKDIRQNFKVNKMDIYYKAS-KFGNIKLKLPKFKIRRHDYFDEILKNFGIIDIFDPDLSDLGTMTN-TM----SLLEI----------------------------------------------------------------------------------------------------------------------
>Tk_KII66913_GDnex
------------------------------MLGAI-NLG-LRGSSHDQLSHFLEENPTANRWSDGDLISEFYYKHSSVHHSCDIIDRYDNVSTYTFRLFKYKVNF-SDPGT-AAQNLNEFIFEYL-VRPRPNFDE-SMIRENVLIFIDSLFISMDWKSHFYT-SLTKQ-EPFYDNQGQS-EEVAMMTQQKM-NLIYDSPNFNFRILFKRFEDKDRYAVIVMPKEGHKIEDVLKNFKFDEMKIYFNAS-QRKYVKFSMPKFKILGPHDLVNTFKSFGLKDMFDTHRSDFGRMTK-QPVHIGTFIQVIHFDIRESGVNTEIDYHSDDVPILEEGDEEEEYEEIPHTEPQNEKDRGDHSFSELDSEKDGDVEPRLTSENVDEDEDSSDTESEDSE-DPDPEVFLVNRPFLFL--MYSSKANVVFYT
>Tk_KII66916_CBglob
MSGVNDFSATFLHRLFATGNVAICGLSLYVMLGAI-NLG-LRGSGHDQLSHFLGENPTAERWSDSDLVSEFYYIHSSVYHLCDINDRYEKVASYMFDIDILKEDF-SDPEI-ASQKLNEFVFEYV-IGPRPNFDE-SMIRENELIVIDSLFISMDWKSPFNT-SLTRQ-EPFIDNQGQS-IEVAMMTQQKM-NLIYDSPNLNCRILFKRLKDKNRYAVIVLPREGHKIEDVLKNLKFDEMQIYFNAS-QRKYVKLTMPKFKILGPHDLVNTFKSFGLTDMFDPHRSDFGRMTT-QSVFIGTFIQVIHFDIRESGVNTEIDDDSDDGQIVGEGDDIEDVEETTQIEQEHEKDEDDHLSSESDSEKDEDVEPRQTSENLDEDEERSHPESDDSE-DPDPAEFLVNGPFLFF--IYSSKEDLVFYS
>Tk_KII68742_serpin1
MSEVNEFTKTFLHKLFATGNVAICGLSLYVLLGAI-NIG-LRGSAHDQLSHFLGENRTAKRWADGDLISEFYYKHSSVHHSCDINDRYEDVSTSMFRLFKYKVNF-LDPGT-AAKNLNELILKKA-IGPRPNFDE-SMIRENELIFIDSVMISMPWKSPFDT-SLTKQ-EPFYDNQGQS-LDVAMMIEQKM-NLIYDSPNLNCRILFKRFHNKNQYAVIVLPRAGHKIQDLLKDFKFDEMKIYFDAS-QRKYVKFAMPKFKILGPHDLVNTFKSFGLTDMFDPLRSDFGRMTD-QKVFIGKFIQVIHIDIRESGVSREIDGCSDDDSILGEEDDGEDIEEITLSEPEDQNEEDDRSSTNFDSEDDGDVEPSQTSEIEDEDEPSSDRESEDDE-DPDPEQFLVNRPFIFL--MYASKEDVVFYR
>Tk_KII66918_A3K
MSGVNQFTSTVLQQLLSTGNVAISGLSLMAIMGAV-NLG-LSGSSYDQLSTFLGEGRTAEKMMDDNLVTEFFDRHSSLFHSCEIKDHYEKITEVLVTLHKFVIDF-SNPAR-AARKMNMWISEYL-LGPRPSFNE-SMLSDKMVVFIDSLFISIDWRNAFDE-SHTKQ-ATFFDNQGQS-LEVSMMSTQMM-SRIYDSPKYNFRILFKAFKDGNRSAAIVLPRAGHKIEEVLKNFNFDEMHIYFKES-KRTYVKLTMPKFKIRGPHDLVNAFRSFGVTDIFDPHRSNFGRMTT-ENVFLGTLIQVLEFDLRESGVNSEVCDDGDDDDNFSDGEEDEVVVETSHSDSEEEEDEGEDGTLEMRQEKVEGVDERSDEETEDDGERRPDSDEEDSE-DPQPEEFLVDRPFLFL--MYSSKADVVFYS
>Tk_KII74510_serpin2
----------------------------------------------------------------------------------------------------------------------------M-HGSSKKFDE-GMIRENMIAYIDSLFVGVDWKNYFDS-SLTQH-ETFYDRQGQP-MKVEMMSQTEM-HRIYYSPDGNFSILFKRLGEKNQFAAIVLPTKGYSIEE------FDEMKIYLNSS-KMNMVKVKLPKFKIIGQNDLKSTLNLFGVTDILDLHHSDFGHMTN-STVFIGSLIQLVHVSVGELGVNAEDDDDIDEESIPGEENDGEDTVDQPKSEADDKNEDQDKSETELDGEEKGDQSLPEREQVINDNEEKSHSESEDSE-DTE-EDFFVVRPFLFL--MYSSQEGVVFYS
>Tk_KII63036_GDnex
MSYFNCFSSSFFKQLYSTGNIVFSGISFYVLMGAI-QYG-LQGRSYNQLSAILLNDRTAIILNKRYISESFLNVRSLLFYSCDLNDHFEQVSSLIFKLSAFKIDN-STEIQ-TAHGIHEWMLETD-YRSFVNFNE-SNLSEGKLLYINEFTFHADWKINFDP-RFTKL-EDFFDEYGKP-IQVEMMSQKSY-NLIFYSNDYNFKILFKELRYENLYSAIVLPRKGHNILNVLKKIKIDQIRAYFQKS-QLKYTKLKLPKFKISGHIDVARTLKQFGITDIFDKNKSDFGRMTN-QTVFVGNLIHVSNLIIDDLDSTEA----------------------------------------------------------------------ATTR-AKNPFRFYVKKPFLFL--VYYETMNIVILS
>Tk_KII73690_GDnex
MTGLHSFNSQILNELYYTGNMAFSGIGLYLLLSAI-NFG-LSGRSFSQLSNILGQNERAYECLDRYLAEEISSMNSVVFFSGDIFDYYKQISGLVCSLNHIKIND-SDPEE-SACRLNKWISQTT-FGSIWNFDH-SMMSENIMIFIHTLFFRADWKTKFNP-ALTKH-ELFYDDKCRP-LKVAMMNQRSF-YPIYDSIKDNFQILFKPLAHPYFLAAIVLPRVGHTIKDVLKSFKFNEMKNYFQNS-SLKYADFKLPKFQVLSHADLVQPLTLFGITDIFERNHSGFGKMTY-RN--------IAKIAVDELGLREI----------------------------------------------------------------------EFSR-AIQQYLFHVRRPFLFF--VYSSIDNHVFFS
>Tk_KII62349_LEinh
-------------------------------MGAI-NVG-LKGRSYDKLSNLLGQNESSYDKFDDSLSEGSLSMKSALFCPSDIFDHYKQISRLICGLDYIKINS-SNTSG-SALAMNEWTSLET-YGSVINFNE-SMVDEHRMVFIDTFSFTSDWTKSFNF-LKTKK-EIFIDDKGQK-LKVDMMNHEGF-NFVYDSPDHNFRILFKPFND-ELYAAIVLPRDGYGIKDVLEILNLNHMQTYYEQS-PATYVDLKLPKFKIVSQNNLVKTFKHFGIIDIFNRNNSAFGGMTN-DTVFIENLIQVTNLCIDEVGTPEA----------------------------------------------------------------------VDTV-RFPSEKFYVKRPFLFF--LFSYKIQHVILS
>Tk_KII61260_B7
MSYINNFTYTVFNKLYSTGNLAFSGLNLYIFLASI-NVG-LRGTSYSQISNLLGEDQTAKKWNKKSLAAITSNMRSALFSSCNIDIHFRRMSDFIFGLSLENEKM-TAPKH-LIYQINKWLLMRI-FASTDGYDK-SLLTEDKLIFINFFLLTSDWKENFDY-RLTEP-YMFTDDKGNL-ILVKMMNQKRY-LRVFDSSDHDFRIIFKEYYQGYIYSAIILPRYGQSIQNVLLNFNLNEILNYYEKS-RIEYTHLMLPKFKIFDKINLEETLKQLGITDIFTQGLADFGKMTN-QTVFVGNLIQVARLIIIDSNEMEP----------------------------------------------------------------------EMTK-AREPYRFFVDSPFLYF--VFSRLSNTVPIT
>Tk_KII68367_I2
MSVVNRFSSSVLQQLYGSGCVSLSGIGLYVMMGAL-NIG-LRGRSFDQLSQFLREDTTAKKWSDYLASQYPSNMKSAMFYPDDINPYYEQISKSIFELGLVQINL-SNSAE-TAQKINRWITRNIDDGMVWNIEE-SILRENTLNFISTISIQTDWKNKFDS-AYTDQ-EIFFDDKNQY-FEVEMMNQISN-YHIYDSTSNNFAILFKPFTTPELYSVIILPRYSSNVDQVLNEIKFDQMHIYFEKA-ELKYAKLQLPKFKIRNPHDFSQVLINMGITDIFDRNVSDFGRITN-RTIAMGILMQVVNVAIDENGDDSP----------------------------------------------------------------------NVED-LQYEEEFLVTRPFLFL--IY--SNNLVHFS
>Tk_KII71239_LEinh
--------------MHATGNIALSGISLYVILGSI-NIG-LMGRSRHQLSQILNDDHTSTKWNSRQIAQYRSNMKSELFYRCVLYSHYEIVSYTIFNTDHIEIDI-SNPAT-SVRKINELVSRNMPEGFIRNIDE-SSRNENKIFLVYNVHFQTEWTTNFDP-ELTKQ-EIFYNDKGQP-LDVAMMNQKSY-YDIYDLPNHKFRILFKSLTDRGLYGVIILPRELHRVDDVLKNIKV----------------------------------------------------------------FLKVSSV-------------------------------------------------------------------------------------------------------------------
>Tk_KII61248_A2ap
-----------------------------------------------------------------------------------------------------------------------------------------------------------------------M-ETFYDENGKP-STVEMMNQKSD-LRIFLSSDHNFEIIFIPLVQKYQYSAIVLPKERYNVRDVLKNFDIMKMKTYFFYS-KLQYVDLKLPKIKIRDQYDFVEILNYFGLKENFVTDRPDFSRIMN-EPVFIGNIIQVTNLNFDDHDEDAS----------------------------------------------------------------------TPT---MLSYKFHVTKPFLYF--VFSYSENIVYAS
>Tk_KII63037_GDnex
MSLVNNLSVSILNQLYENENVAFTGIGLYVILGAI-NFG-LNGRSYSQLSGFLNDTTTAKNWNYRYLAREFINVRSVLFSPCHLFQYYKKL---------------TDPKL-SAREINEWVSGWV-YESIGNIDE-SSLDKRRVILINTLYYHADWKINFDE-SLTKQ-EFFYVNKDQT-EMVAMMNLKSY-HHVFDSIHCNFRMLTKRSHDDQTYSVIILPREGHSVKDVLQSFKVDQLQAYFAQS-EQKFVHLKLPKFKILAHNDFRDILENMGITDMFHENQADLRRMTN-ESAYIGNIIQATNIAVYEMGQTYI----------------------------------------------------------------------PTTR-ARNPYQFFVNSPYLFF--VYSYVENTVLIS
>Tk_KII63034_A1apF
-------------------------------MGAI-NLG-LQGRSNEQLSHFLNEDRTARKFINRFRAQEVSNSNAGFFSSCYIYKNYSRIARIVFDHFEFQFNI-SDPKK-STRSMNEWVSGWV-HEPVRDLQD-SIPSDNRLVFIYTFNFHLDWIMSFDP-RFTKQ-DIFVDDKNRV-LLVPMMNKIGR-YRIFDSTGYGYTILFQPSNDRKFYSAIVLPREEYSVNDVLNIFKVPQII--------------------------------------------------------------------------------------------------------------------------------------------------------------------------------------
>Tk_KII73055_GDnex
MIQVNNFGLQIFKQLYATGNMAFDGISFYILMGAI-NLG-LQGRSNEQLSHFLNEDRTARKFINRFRAQEVSNSNAGFFSSCYIYKNYSRIARIVFDHFEFQFNI-SDPKK-STRSMNEWVSGWV-HEPVRDLQD-SIPSDNRLVFIYTFNFHLDWIMSFDP-RFTKQ-DIFVDDKNRV-LLVPMMNKIGR-YRIFDSTGYGYTILFQPSNDRKFYSAIVLPREEYSVNDVLNIFKIDQLQYYYRNS-SVQYVHLKLPKFKIFATQDLVNTLKNLGITYIFDQNYSDFGRMTN-HSVFIGNITQVSKVIIDDLGDVVT----------------------------------------------------------------------YTRK-ARSPYLFYVTRPFFFF--VYSIEGYLVRIS
>Tk_KII62243_GDnex
-------------------------------MNAI-KHG-LHGISYSQLSRVLMDEKGSKRVSLRSRAQEASNSRFLFFSSDYIHEKFTPISGTVFDLQEYKFNI-KNATQ-SVHEMNEWLSGWV-QEPIGTFHE-SILCADRLIFMYTFKFHADWITNFDP-KLTKN-ETFYDDKGKK-LIVSMMNQKSK-NRIYDSPGSKFRILFKTCQEGRYHSAVVLPNEGTSVQEVLNRLPINQIVTYYKNS-AFKEAHVKMPKFKIFARTDLVETLKLFGITYIFERNQLNFRKIMN-HNVFIGNITQISNLVVDETGSTEP----------------------------------------------------------------------SPTK-ARTPYEFYVKRPFLFF--VFSYAINIVYIS
>Tk_KII63035_I2
MIQLNIFTISLFNHLFATGNMAFSGIGLFVILGSV-GFG-LEGKSFYQLSEFLEDDRSAKKWNYRSITQKISNLNLFIFSTCNFKDDFTQISNLVFDQTQYQVDI-SNPTI-SERDMNKLISSWG-FKSYGKIHD-MLQNENSLIFGYSYKFYADWNANFDQ-KLTKP-EVFYDDKGQP-QMVEMMNQISR-NRIFESSEDKFRILFKSCNRRKYHTVIVLPNEGTTIREVLYNFEIDQMGTYFYSA-KSKYIDLKLPKFEIETFTDFVETLKYIKLTHIFERNQSDFGRMTN-HSVFIGNLIELSYLVIDDMGDVGS----------------------------------------------------------------------SHLT-VRGATKFYVTRPFLFF--IYSYQGNLVHIS
>Tk_KII72894_LEinh
MSAINRFTFSVLHHLYSTENFLFSGLGLYVILGAI-NIG-LRSSNYDQLPAFFENDDLAKRFQESTNEKYQYGTRSVLFCSCYLYPVYERIIKSIFELDHTKIDL-SNSNE-AVTEINRQIFEGIFNVTPWNVKE-SIRIKNKLHFISTINFVNDWVIKFNP-SQTSS-EMFYDRASNN-ILVETMNQFSE-YHIYDPPYSSFKILFKRLKDPKLFAVIVLPKSGSSMNDALKDIKFDKMHIYFKDS-EEKLVHLILPKFKILTSYNFGSTMKKLEITDIFHSQYSDFGKMTN-SSVSIGSLIQVARFSVDENGVNTE----------------------------------------------------------------------D-EE-GLHMNNFRVNNPFLFL--IYSNSDKLVHLS
>Tk_KII66379_B9
MPRVNNFTSLILNHLYASGNIAIRGISLYALFGAI-SVG-LEGTSYQQLSNFLGVGDSANDWFMRYLGEKSSRMNTAVFSPYDTYNIYQSLTKLICRLDHIQFDH-FEPYD-SVEKMNNWTYQRS-YGWIKNFPR-SILGEDRMIFFDTSFIDADFVTEFDA-AYTQR-EMFYDEQGEV-YEVDMMNQENY-ERIYDSRDDIFRILFKPLARSYLFSAIVLPKMWYIVDHVLRTLDFDKINNYFKRS-SMKYAKLKLPKFQIVSQNNFNNLFKDFGVTDIFDEYKSNFRRMIN-KNVHVGDIIQVTNIIVDDKNDTGI----------------------------------------------------------------------S-TE-SLHLHKFFVTRPFIFL--VYSPFDRLVHFS
>Tk_KII61849_GDnex
MSGINSLTSLIINELYETGNFVFSVFGLYILLGII-NLG-QKGRNFNQLSKCLGKDDSIYKFIHYDLLEKNMQAKTAMFHSCALHQQYQEILQ-KFDIQKIKVNF-SDSTD-LAIKMEGWIYRDT-LEEITNYGE-TTQSDNTIVFLSEIIF---------P-ALTNQ-EIFVDEKGRR-FIVQMMNEQSY-NNIYDSPEQNFRIHFKFLKNIAIYSAVVLPKQGYTIADVLRSFKFGKIGTYFQQS-KWKYVHLKLPKFKIFSQNYLIKALKNIGVTDIFERNNSNFGWMTN-DTVYIGNLIQRANIEIDDVDVSVE----------------------------------------------------------------------AIET-KAQPEEFHVTRPFLFL--VYWLYEEFVLIS
>Tk_KII63115_GDnex
MSLVNTLTSRILTELYATGNLAVSGLSLYVLMTTI-TLG-LNGRSQEQLSRFLWNDKTFDEWLRYTLSKKHLASKAAMFYSCYLHPHYNEILR-KFDIEKIEVDF-FNHRE-SASTMNEWLYMNT-NVWISDPGA-PIQGDHTIIFLSKVLYRLKWKENFIS-VDTRQ-ELFFDDQGQR-FTVPMMIEQSY-STIYDQPDKPFRINFKTLKNTDYYSVIVLPKEGRTIVDVLRNFDFNQLHTYIQLS-EWKYVHLKMPKFKIRSQNYLIEAFKQYGVTDIFDSFYSDFHRMTN-NSVFIANLMQIAEIVIDDEAGRAS----------------------------------------------------------------------VIGD-TNQPTIFHVKGPFLFL--VYSFPANLVLIN
>Tk_KII63116_I2
MPDVNKFTSLVLKNLYSTGNLALGGMTLYVLMGII-NLG-LKRRSHVQLSQFLSNGKYGTKWSNLKLSERLSIVRLGLFYSCYLYDNFEKILK-TFHFHQEKFEY-FNSTS-SIQKMRQWMYFPN-DVSISTSGE-FIWTDNLISVLSRISHRVIWKTNFES-GLTKP-ELFFDDKGNQ-FMVPMMNEESK-YLIYDSLVHNYRIHFKFIDEQEFYTVIVLPKEGHRIADVLKNFQFDHLDTYFRYA-KFVPAHLKLPKFKIFSQNNLIETFKHHGVTDIFHPDLSDFGMMTN-DTVYIGNLMQAANIVVNDDGGRSS----------------------------------------------------------------------GTRD-TKTQKVFHVTRPFLFL--VYGWISNVVLIS
>Tk_KII67488_LEinh
MSAVNHFTSNILNHLYATGNIAFSGLCLYILMGTI-NTG-LDGRCYDQLSKLLANGMAAHKLSITSYMERYSITNSAMFYSCNLYNQFQEISL-ESNLKRIKVNY-SNPTQ-VSRDLQDWMKERT-YGSIKHFSE-SILDENTIILLSTLIYGVNWVDNFES-SRTKP-EIFTDDKGQK-FLVHMMNEERV-NLVNDSPNQNFRIHFKTFDNYDVYSAIVLPRNGFRFIDGLRNFKLHKMKAYMKNS-EMKHINLKLPKFKIISKNHLNQAFKYYGVTDIFDRYHSDFGMMTN-HTVFIESLIQFVRIDIDDVNFGGV----------------------------------------------------------------------ATDS-TMQPYQFHVTSPFMFV--IYSKLKDMVLIN
>Tk_KII74917_A2ap
MSGINRFTTNILYKLYFSGNVAFSGISLYVLLGAI-NVG-LRGRSFDQLSHLLGENRQGRIWLHQSSSDSPTNMNSALFFCTNISSEYEQISDFMFRLQKMKSEF-TYRDG-LTHRINEWIYQRT-HGFILKFDS-PILYEN-MIFIHTMFVGALWLTKFNP-ELSKK-QLFYNNKREA-LEVMMMNQESH-NKIFDLEGYNFRIIFKPFAYDHFFTAIILPRSGFTVKDVLENINLDEMSIYFENS-TWKYIDLNLPKFQMSFRTDFVQILINLGVIDLFDRYLSDFREMTD-YWMFIESLSQLANIAVDEDGVLIA----------------------------------------------------------------------AATE-ASPRDESYSTKPFMFF--IYSSSSKLVLFS
>Tk_KII71369_GDnex
MS-------TVLKLLYSTGNIAFSGIGLYALLGAI-NVG-LAGRSYDQLSYVLGENIYSSKWLNHKLSNLGAVSTSILFHFCDLYQSYDQMISFIFRVIKNKVDF-SNPALFYSRKLNEWISSQI-YTSTINVDE-SMIGYNRLIFINTMFYNADWKTNFNT-ENTKL-EVFFDDKGQS-YLVEMMNQETN-ERIYDVHHYFYRIMFKPLLGESLYSAIILPREGIKVDFVLKILNINQFYNYFQQS-SLKNVHLKLPKFKIISVNDFEKTLKIIGIADIFNPRLANFSRMTS-QIIYIENLMQVSKMGAYELEDNRA----------------------------------------------------------------------VSTE-AMSIHEFNVNRPFLFF--VYYLRDNLVLHT
>Tk_KII62305_B11
MSVVNRFTFDVLNQLYSTENIAFCGTVLYLMMGVI-GIG-LRGRSYEKLSNFLHQDENAKMWSKRRKSYIEKISRISIFYSGQLSAYYYKISRRIFMLKHTQINH-SNPEE-SADEINRWITWTVFDDNIWKVKK-SMVSENEILFISTIFFNLKWKDKFY--KYRRD-RWFFGDNDEA-LIVEMMYQPGI-YNIYIQPIINFRIIYIHLNNDDLLLSIVVPGDTCSTDEMLKSFKIEQMSTYINQS-KVENVTLLLPKFQIAVSYDFVSALMTIGMTDLFYRNDSDFGRMTN-HSVVMKNLFQVTSVSVDEFGINSG----------------------------------------------------------------------EHEE-SSHRRKFRIDRPFLFL--IYSIEHNLVHFS
>Tk_KII62306_B11
MSVVNRFTFDVLNQLYSTENIAFCGTVLYLMMGVI-GIG-LRGRSYEKLSNFLHQDENAKMWSKRRKSYIEKISRISIFYPGQLSAYYYKISRRIFMLKHTQINH-SNPEE-SADEINRWITWTVFDDNIWKVKK-SMVSENEILFISTIFFNLKWKDKFY--KYRRD-RWFFGDNDEA-LIVEMMYQPGI-YNIYIQPIINFRIIYIHLNNDDLLLSIVVPGDTCSTDEMLKSFKV----------------------------------------------------------------------------------------------------------------------------------------------------------Q---------LD--------------------
>Tk_KII62334_serpin2
------------------------------MMGAI-SIG-LRGRSYEKMSKFLHKEESAKWWSKRRKSVIEKSSETLIIYPGQLSAHYERISRQIFRRLDTKMDP-SNADE-SVYEINWWIRRLVISGNIWKVKK-SMVSENKILFISTVYFQLPWKSEFY--KYGEN-QLFWGDNEEF-SKVEMICQLDE-VRVYIQPKDNFKVIFKRAFTGVLSLVIVVRDYAYSTDEMLNSFKVEQLPTYLDQS-QKDFVKFVLPKLKIPVSYDFVPALNKLGLTDIFYRSDTDFGRMTN-HSVMMENLIQVSSVSVDLFGINSY----------------------------------------------------------------------TGGD-AAGVDELRVDRTFLFL--LYSITENLVHFS
>Tk_KII67556_B11
MSAVNRFTFDVFNQLYSTGNIAFSGTILYLMMGAI-SIG-LRGRSYEKLSKFLHRDGTAKWWSKRSKSVIERSSKILIIYPGQLSAHYKRISRQIFQLVYTKIDL-PNAEE-FANEINVWIDRHVISDHILKVKK-SMVSENKILFISAVHFQIEWKTQFF--KCLND-PWFYGDNNEV-SKAEVICLELF-VRTYKSPNSDFEIIFQTMDQTDFILVIVMKSYAYSTDEMLNSFKVEQLPTYHEQS-EQDFVRMVLPKFNLPASYDFVPELTKLGLTDIFFRNDTEFGRMTN-HSVIMENLLQVTSVSVDEFGINTH----------------------------------------------------------------------KTYD-ELNVKELRVDRPFLFL--IYSSNDNLVHFS
>Tk_KII66100_serpin1
MSVVNRFTFDVLNQLYSTGNIAFSGKVLYLIIGAI-SIG-LRGRSHEKLSKFLHRDENAKWWSERRKPMIERSSKISIIYPGQLSAHYERISRQIFGLDDTQIDL-SNAEE-SADEINGWISRTVYDDNRWNVRK-SMVSENKILLISTVRFELRWKTQFY--KYRSD-PLFYGENQEV-FQVEMMSKLES-IRIFIPQNNHFNIIFKPTEHHDLLLVIVVQRNANSIAEMLNSFKVEQLPIYFDQS-EKKFVNFVLPKFKIPAAHDFVPALMKLGLTDIFYQNDTDFGRMTN-HSVIMENLIQVTSVSVDEFGINSY----------------------------------------------------------------------DPNE-VTHVDEFLVNRPFLFL--LYSIRNDLVHFS
>Tk_KII60609_A1apS
M--------------------------------------------------------------------FEYHIKSSIFHPGLLSADYERIFSRKFGLNQTRIDL-ANPVQ-SVIDINQWIHKNVQSETILDVNE-SMLSENTILFISTIFFHTEWQDKFEL-EHTGR-ELFYDDKRET-IHVEMMNHVSS-YLMYIPPNNNWEILFKPFFESYEFAAIILPKSGSTVEEVLSDIEFEKMFRYLQKA-EYKHVKLRLPKFKIQMWKDFVPVFKNLGITDIFDENHSYSGRMTN-VPVAIGNIIQVINFSVDEHGQNIS----------------------------------------------------------------------NTND-I-NFYEFCVNKPFIFV--VYSHWKNLIYFS
>Tk_KII65605_A11
----------------NTGNIAVSGLGLYVILGAV-SIG-IDERCLGRLSHFLEQDRTAKKWIYRSAIQEISKMISIYISSYYPEKHYERILRSIFNIIPTNVNI-SNSSN-VARVIKNWLSSYM-YESVGNLDE-SMLDENSALLIYTLYYRPDWVANFDA-ALTKR-ETFFDDKGQL-LDIEMMNQNSF-NRIYHSATDIYRILFQPLYLGDIFTVIVLPNQLYSFTNMLLDFKV-------------------IP---------------------------------------------------------------------------------------------------------------------------------------------------------------------
>Tk_KII63032_LEinh
MSSVNSFTSNIFNQLSQNQNIAFSGLNMYILLAAV-NAG-LKGKCYDQLSQFLEEDKTASKWISRGNAEKILTMQSSLFTPFSLFGNYPRIAPLLFDLTTININD-PNSTI-CSTKINRWIRNRW-GGSNGMFGE-SDIRKNRLIFISTFEFQADWAINFND-YQTRS-AKFFQNKSRV-INVEMMYEKGY-NYVYDESDNNFRILFKRMAHRDLYSVIVLPKPPYMIQEILKNLDMNQIYTYFEQS-ELKYVCFKLPKFQIYGQNEIIGTLKHFGITDIFDSYERNFGRMTY-EQVVVGNITQFSKFIINEGGVRSA----------------------------------------------------------------------PTKK-AFNIYQFHVKKPFLYI--LFSFSDNLVYIT
>Tk_KII63033
MPSVNNFTSKIFNKLYENQNIAFSGLNLYILLAAI-AAG-LKGRIYYQLSQFLDEDRTAEKWFSRRKAEEIYNMQSCMFTPALLSTYYIKIAVLLFDLRPITVNE-WKPEI-YSKKLNNWLSTRW-QGSHHWYRE-SDIKQNRMIFISTFHFHAVWATNFDP-KQTTY-EKFYLNNGIA-INVEMMNQKSY-NYIYEKSDDNFRILFQRMERQDLYSAIVLPKHGYMIQEILKNLN---------------YVYLKLPKFTIRSQNDIVKTLKHFGITDFFDSNPSDFVSIIN-EPAFIGNITQFSNLVVNE-GEEIS----------------------------------------------------------------------GRTK-KR------------------ASTSKKGRVR
>Tk_KII61677_B11
MSAVTTFTLDVFYELYSTGNIGFSGTALYFLMGAI-SIG-LRGISYDQLTGILQQEETARKWTKLEDMYIAMTVSQSLYYHGQLNDHYTIISGDIFRLNKKPIDA-SNKAE-ILRKIKGWYFKNEKSMKIWHVEE-SINSDDKILFMSEISFDLNWKEEFDT-SNNEI-CGFFSDDGEE-IPVCMMSQVGR-HNLYDQPENKFKILFKPFKENKLYAAIVLPKHDLKLLHVHHLIKWDKIQKYFKES-ISLKVHLRMPKFTIDIEYDFVTSLKNLGVKDIFYKGTFDFRPMTN-RSVFIGNILQVVSFSLDEFGVNIA----------------------------------------------------------------------TDEE-NRYDEKFDVDRTFLFF--IYSHKDKHIHYS
>Tk_KII61261_GDnex
MSKPNKWGSQILNLIYSTENIAFSSLALSVIVTAV-NFG-LDAKCYKERNKFWKEDNIASISISRNILEDVLKMNSALFFSGFTLEAYCKMFKSIFNLEHKNVNI-RNLTG-SALVMNTWVSNRM-HGSTTNFNE-SNLGDRIMVYINTLYVRAAWKLNFNP-GLTKP-EIFYDDRGML-SNVSMMNQESI-FDIYDSPSDFFSILFKNFTNPDIYSAIVLPRDDHTLEDVIEYLNFDRIYSYFDKA-VMKYIKLKLPKFSMVSQNDFMVIRKKSGKECLTHLIYEDVKKIVK-DPEIVCNISQVVNLEINEIGTDAG----------------------------------------------------------------------SATE-VTQPQEFYVNRSFLFL--IYSHSTRFVLFS
>Tk_KII61867_Athr
MPNTNIFTTNLLNQLHANDNIAFSGIGLYFLLGAV-HLG-VKGYCYNEINRLLEENPVVKMWVTRKILEESFKLNSALISSCSYNLRWKEMSEYIFNLQHIQIDT-KNLSA-TARKTNAWVSMKT-RQSHVDIHK-SILSKWTMILVNTLYVRPAWKLNFNS-CQTKK-EIFYGDNGQT-FEVEMMNQEGY-FKLYSNPLDKYRILFKEFTQTGIYSAIVLPREGHKIDDVLKYLEVESLKTYIDLL-EVKFVHLKVPKFKVSTQYDFAELFIKFGIKCIFHETSGTFERMTN-DRVFISNLTQVVHLSFEERSFDPG----------------------------------------------------------------------SSTE-ITKPKAFYVTRPFYFF--YLFLFHRFRDL-
>Tk_KII67944_I2
MILINKFSHKFLNKILVTDNIAFGGPSLYILLGAI-SVA-TRGRVQEQIYSLLNYGDSAERWLYRRSIEFLLESNSVLYHSTRITPYYTGITKRVFNIESNLIDF----QT-SGHLVNKWVERKT-HGLCGDLRT-PSQFEVMMVFINAFIFHEDWARPFE--KLPHP-EIFVDDKGRK-LSVTMMVQKGI-YRYFEENINAFQFIFIPFAKKDLFAAIFLPRETVNLKSFIKDFNWNSVFRFFQYS-QLHNVRVKIPKLKILSRLNIAETLQNFEIQAPFHAMISDFSGMTN-QRGFIANLTQVSNFIVDESGPRDY----------------------------------------------------------------------NPNL-NKNETIFDANRPFLFL--VYSSYLRLILLT
>Myxobolus_pseudodispar_serpin2
---------------------------------------------------------FLKSHSS--------------------------------------------------------------------FSH-----------------------------------------------------------------------------------------------------VKSILDSLEYS-RKKFITVLIPKFNIEYCFLMKFPLIPLGVFDLFS-KHCNFSNASD-SKTYFEEIISTLKLTVNESFNEKS----------------------------------------------------------------------TFLK-NHSEKIFEFNRPFLYI--LFDKNKKIPLFV
>Myxobolus_pseudodispar_serpin1
MS----------RNLTNSGN------------SSE-KKP-FETKSPLNISKNLENTEFEKNYQNASRNLKNKDI-CAFVTGVDIKIDFTKIIQNDFKYIYYNIKD-SNLNKKLCELINSNKSPQT--KTLRDFQHFQQNSSQKILVFSKLSFENDWKISGNI--CKSF-QPFYLLPSVQ-KSTEIIIFNDE-LRYFKNNEHKYSLVIIP-GQRNVSHILILPDHNCVFENFTKNFDIKSLNFSIEKA-SKKSLNVLFPFINIEHCFSLKYSLVSMGIYDIFF-DVCNFKKGCE-TNVFFEDIVQINKFTVDDKFAGNY----------------------------------------------------------------------S-SK-NKSGMTLNFNRPFLYV--LTDFSEKIPLFI
>Apis_cerana_cerana_A0A1I9UVU9_serpin5
MSSKFRFALETLKKISPQDSIIYSPYSIHQAVTLA-YFG-SRGTTEEALKRALQLPSFENTLKQINGQNYEFNSANRLWDKKKV----RECILNLFGNQLEKIDFKTNPNA-VRDQINNWVSNMT-KGHIQDLPPNSITTDTDLVLANAVYFKGLWKSRFNP-ANSKK-DIFYSSKSQH-SMVKYMRQQGN-FNHVISKILGAHVLELPYKGNEISMFILLPPFVDSIYHLIERLSTEAIRDLLTSS-LPQPVEIILPRFEVEKELQITTLLDAIGAGELVIPDVANLKGFVE-ESVHLGAAVHRARIEVTEEGTTAT----------------------------------------------------------------------AATA-IYVPTVFNANHPFVYF--IYEKPKRTILFA
>Cyprinus_carpio_AAA73954
MAHNADFAFSLYKKLAQGKNIFFSPVGISMALSML-AVG-AKGSTLSQIYSSLGYSQVNEGYEHIHMLGMQLEAGAGVAEGFKVVDQFLKDVQHYYNSEAFSVDF-SKPEI-AAEEINQFIAKKT-NDKITDVKD--LDSDMVMMLINYMYFRGKWDKPFEA-QLTHK-AEFKVDKDTT-VQVDMMKRTGR-YDIYQDPVNQTTVMMVPYKG-NTSMMIVLPDEG-KMKDVEESICRHHLKNWHDKL-FRSSVDLFMPKFSISATSKLNDILTEMGVTDAFSDT-ADFSGMTE-LKVKVSQVVHKAVLSVDEKGTEAA----------------------------------------------------------------------AATT-IELPGTVMLNRPFLVL--IVEDTTKSILFM
>Cavia_porcellus_P22323_A3K
MPSLAHFAHSMHRVLTNTSNIFFSPVSIATALAMV-SLG-AKGDTHTQILRSLEFNDIHDGFQNLHTLNHQLTTGNGLFQNLKLKEKFSGDVKTLYHAEAFPTNF-SNPKE-AEKQINAYVEKGT-QGKIVDVKD--LGADTVLALVNYIFFRGKWEKPFDV-KHTTQ-EDFHVDANTT-VKVPMMKQQGM-HKAFHCSTIQSWVLLLDYEG-NVTALFLLPDEG-KMQHLEETLTPELVFKFLRKT-ETMPAYVSLPKLSISGTYDLKEVLRDLGITNVFSGA-ADLSGITD-MPLKISKGLHKALLTIDEEGTEAA----------------------------------------------------------------------AATV-LERPPRLSFNKPFFFL--IIDHSTDTPLFV
>Pongo_abelii_Q5R536_A3
LDTNVDFAFSLYKQLVPDKNVIFSPLSISTALAFL-SLG-AHNTTLTEILTGLRFNEIHQSFQHLRTLNLQLSMGNAMFEQLSLLDRFMEDAKRLYGSEAFATDF-QDSAA-AKKLINDYVKNRT-RGKITDIKD--LDSQTMMVLVNYIFFKAKWKMPFDP-QDTHQ-SRFYLSKKKW-VMVPMMSLHHLTTPYFRDEELSCTVVELKYTG-NASALFILPDQD-KMEEVEAMLLPETLKRWRDSL-EFRIDELYLPKFSISRAFNLENILLQLGIVEAFTSK-ADLSGITA-RNLVVSQVVHKAVLDVFEEGTEAS----------------------------------------------------------------------AATA-VKPMTIVRFNRPFLMI--IVPTDTQNLLFI
>Xenopus_laevis_Q00387_A6
LAENSDFSVNLFNQLSPRKNIFFSPISISAAFYML-ALG-AKSETHQQILKGLSFNQVHEAFKRIEDSNHQFTIGNALFQTVNILKGFEENVKHYYQAGVFPMNF-KDPDN-AKKQLNNYVKDKT-HGVIQEIRE--LDSNTEMVLVNYVLYKGEWANNFNP-TLTQK-SLFSVDKNTN-VTVQMMNRLGL-YRTYQDD---CKIIELPYKN-DTAMLLVVPQLG-KIQELV--LTSKLINHWYESL-ATSIVDLYMPTFSISGKVVLKDTLRKMGISDIFTDK-ADLTGISQ-IKLKVSMASHNAVLNVNEFGTEAV----------------------------------------------------------------------GATS-AQLFPPFLIDSPFLVM--IYSRTLGSQLFM
>Homo_sapiens_P05546_Hep2
MPLNAKFAFNLYRVLKTFDNIFIAPVGISTAMGMI-SLG-LKGETHEQVHSILHFKTIHNLFRKTHRLFYTLRSVNDLYKQFPILLDFKTKVREYYFAEAQIADF-SDPA--FISKTNNHIMKLT-KGLIKDLE--NIDPATQMMILNCIYFKGSWVNKFPV-EMTHN-HNFRLNEREV-VKVSMMQTKGN-FLAANDQELDCDILQLEYVG-GISMLIVVPHKMSGMKTLEAQLTPRVVERWQKSM-TNRTREVLLPKFKLEKNYNLVESLKLMGIRMLFDKN-GNMAGISD-QRIAIDLFKHQGTITVNEEGTQAT----------------------------------------------------------------------TVTT-VGTQVRFTVDRPFLFL--IYEHRTSCLLFM
>Anolis_carolinensis_H9G621_D1
LKLNANFAFNLYRSLKATDNILLAPVGISTAMAMI-SLG-LRGETREEVLDSLGFRTVHNLFHKTHRLFYTLRSVNDLYRQFPILSEFENNMKRYYFAEAQLADF-SDPA--FIAKANTRILKLT-KGLIKELV--QVHPATLMMILNCVYFKGTWENKFPV-EMTHK-HSFRLNEKEV-VKVPMMQTKGN-FLATVDNELDCGVLQLPYVG-NISMLIVLPYKQASMKMLEKQLTPQVVERWQKSM-TNRTREVLVPKFKLAKSYDLIEYLKTLGINELFSPN-GNYSGISE-ESIIINKFSHQGTITVNEEGTEAA----------------------------------------------------------------------SVTT-AGAQIRFIIDRPFLFL--IYEHRTSCLLFM
>Gasterosteus_aculeatus_G3NJV2_D
MEVNAHFGFNLYRSIRQSDNILLAPAGISVAMGMM-SLG-AGSGTRDQIYGALGFATVHKLFRKTHRLFYTLRSVNDVYREVAVKDAFRAETKAFYFAEPQSVDF-GDPA--FLDKANSRILKLT-KGLIKEL-K-SVDPNMVLMLLNYLYFKGAWEQKFPK-EMTHY-RNFRVNEKTN-VRVPMMTNKGN-YLAAADHELQCDILQLPYTG-EISMLIALPSKINGMRTLEQEISPTVVKKWLKNM-TNRTREVAIPRFKLEQNYDLIANLKEMGLTDLFQES-GDFSAMTS-DKVHMSWLKHQGTITVNEEGTEAA----------------------------------------------------------------------ALTQ-VGSQIRFTADRPFLFL--IYEHRTDCLVFM
>Cyprinus_carpio_XP_018939633_Hep2
VEVNARFGCRLYRKLRQTDNILLAPVGISIAMSMM-ALG-VGPTAQVQLYQTLGFGTVHKLFRKTHRLFYNLRSVNDLYRNIHIQEAFRRDAKTYYFAEPQSVDF-ADPA--FLVKANKRIQKIT-KGLIKEL-K-SVDPNMAVMLLNYLYFKGTWEQKFPK-ELTHY-RQFRVNEKKQ-VRVPMMQKKGS-YLAAADHELNCDILQLPYAG-NISMIIAVPQKLSGMRTLEQEISPTLISKWLNNM-TNRTREVVFPRFKLEQNYDLIEHLKEMGLTDPFTEK-GDFSPMTS-EKVIVNWFKHQSTITVNEEGTEAA----------------------------------------------------------------------AMTH-IGTQTRFIVDRPFLFL--IYEHRTGCVVFM
>Ancylostoma_duodenale_A0A0C2GLC3
MAAETDFGLKLLHQT-INETLVVSPLSVILALAAI-QMG-AKGTTRTQINQAISVG-TIRYYSHSEEVRTRTEIANGIFKKVAVRKSYGLSIVKKFSSKVKSLRF-SRKEV----SVDRYVSYRT-TGRIRHNTPSRIQDA-LSLLVSAASFTSQWEYSFVR-KSNTF-ATFYSAEHSE-RKVEFMNVIKQ-TRYYAE-DQDMQVLSLRYRDTSYALNIFLPKQKSAFSTLRAKLTGAAIQASLSQL-KSTYVSVSIPKMRIVTEFKLKAALMALGVSELFSEH-CDLGGITS-RAVKVSFAEHKAIIETTEEESDSA---------------------------------------------------------------------YKPT---LEPISFIADHPFFFV--LTKDKN--PLFI
>Caenorhabditis_elegans_O17365
MSSQTDFALKLLATL-HSGSVVLSPLSISLGLALI-HAG-ACGSTQKELEDVLGGSRIFEEFSGMEAVGVETKIVNRVFQAYTIHQDYLETVEKLYKASGESLDF-SQTEQ-AAKTMNTFVENHT-NGKIKDIPADSANNA-FAFLVNAMYFKADWQSKFAK-ESTTG-REFFTSEAES-RQIPFLTELDE-HRDYTE-DVLFQVLSLKYADPKFTLAIFLPKQRFGLVDALEKINGEYIQNLLNDL-KSSYVSVQIPKFKIEKELDLKETLEAIGIKEIFAEG-ADLSGIA--DKVFISSGIHKAIIEVDEDGTTAA----------------------------------------------------------------------AASA-FKEPTQFVADHPFLFA--VLFE--NHTLFL
>Cyanea_capillata_AAT35220
MAVSSQLAISFFSSLIAEKNVVCSPLSISSALALV-AAG-SRGKTLKEIADALNWRLAKALLAEEKAAQCPVKTANNVWNEFKILDSYRDLLKSF-AVNVGKADFKKHSSD-ETIKINSWIEDHT-NKKIRDFPPGELSEATKAVLVNALYFKGKWAEPFDM-ESTRD-DTFHVSNSKE-VQVKMMYHSAE-LKYFMDENSKCDLVELPYSSKAFSMMLIVPHEVEGLSAVQSSLSLSQVSGWISNV-QSATVDVFLPRFKVSQKVNMKDNLKSLGINDMFSMQ-ANLSGIAS-HDLFVSSAIHQAVIEVNEEGTEAA----------------------------------------------------------------------AATG-FGMPMQVRADKPFLFL--IISNVTKSILFI
>Exaiptasia_pallida_KXJ29747_LEinhB
---------------------------------MV-FLG-ARGESAAQISESFNWSKVYSALNVLQTVTFELELANRVWQALRLEKAFVNEMREFYDTEITLRDFKQDPEG-VRSEVNQWVHQRT-NGKIKDLAPGVFNSDTQLALVNAIYFKGLWKYEFSN-KNTFL-APFYAFGDNE-EVVEMMSQTAK-LNYFFDETHSCRVLELPYSGNDVSMLLFLPEELDGLAKLEMSLTVENLKRWTSML-TNTTVSVMLPKFKLNKEINLKTVLPELGIHDIFDSSQANLTSIST-DGLFVSHAIHKAHVEVNERGTEAA----------------------------------------------------------------------AATG-FVMNEMFHVDHPFIFL--IRHHPSKSILFV
>Nematostella_vectensis_A7SKW8
MAGSNDFALRILQSLSSASNVFFSPLSMSMALGLV-YLG-SRGTTAIQIANIFGWKETHRTFKQHEALLGEIQLVNKIWDEFEILEEFLHGTREFYHSEMAQVDFVNKAFD-ARKEVNAWVHQQT-KGNIKEIPHGVINSLTRLIIVNAVYFKGVWKKEFGE-ENTFH-AAFFVPEESK-IEVEMMTRKMK-VNFYYDADIKCRVVELPYSGDDTAMVIILPEEPSGIFSLEKSIDVEIMEKWRRLM-INTTVEVSIPKFRLSQKLELRSLLQDLGVSDIFDSRKADLSGISA-KGLYVSSAIHKAHIEVNERGTVAA----------------------------------------------------------------------ATTG-VVMNEVFYADHPFLFS--IHHKPSSAILFL
>Acropora_digitifera_XP.015753884_LEinh
LSNINDFGFDLLKVFNDEENLFYSPASISLSIAMV-SLG-SRGNTADQIAKAFKWYEIHLALKSQEAVQLEMKIANGIWQELHEAGEFKESTMEFYNTSLAKVDFKEGPER-ARDEINNWVERNT-ARKVKNLPSNAINRDTRLALINAVYFQGTWLYAFQP-ERSYQ-ALFYTSSDNV-IEVEMMSRKSR-HNYFEDKEHDCQIIELPYSGNDISMFIALPGEINGLSRLENIITSKIFSMWLISL-ENTTVTLSIPKFKLNQQFELKEALNKLGITDLFEPGTADLSGISV-ESLYVSHVMHKAYVDVHEQGTEAA----------------------------------------------------------------------AVTG-ILPHPEVHANHPFLFI--IYHKSSGAVLFI
>Pocillopora_damicornis_A0A3M6V472
--ANNKFTVEVHKALKIGKNLFYSPSSLSIALAMT-YLG-AKGNTAGQMAKALKWDQLHTEQKHLEALQNQLLPANRLFKNFSLVEEFVEGTKKFYGAETALVDYQNDNEG-ARKEVNQWVEEKT-KQKIKNIAEGVFTTRTRLTLVNAIYFKGLWQNQFDE-EATYP-QQFFVSDGEK-VEVKMMHVTKK-FKHVEDDDLGCQVLELPYQGEGLSMVLLLPHDINGLAKLEEGLTHYNLHKALQSV-TKSKVEVSLPRFRLTQQFLLNNVLEKMGATDMFSEFKADFSGISL-EKLYVSHVIHKAFVEVNEKGTEAA----------------------------------------------------------------------AATA-VVLNPIFCADHPFLFM--ICHKKTGAILFM
>Orbicella_faveolata_XP.020610659_B6
MSGSNKFTVDLHKVLKAGKKLFYSPGSLSIALAMT-SLG-ARGDTATQLAKALHWKSLHDEEKHLEALQNELLTANRIFMDYNLLEDFVDEMKNFYGAEVGMVDYQDDTEN-ARKHVNAWVEEKT-KQKIQDIPSGVFNTRTRLSLVNAIYFKGFWQNQFKK-EETFK-QNFFVSESEK-TEVEMMHLTKR-FKHAEDGELACQILEMPYQGEDLSMVILLPHATYGLAKLEESLTHERLQQALATV-SQSKVEVSLPRFKLTQQFQLKEILIKMGVTDMFSEFEANFSGIIP-ERLYVSHVVHKAFVEVNEKGTEAA----------------------------------------------------------------------AATA-VVFDASFCADHPFLFM--ICHRKSSAILFM
>Orbicella_faveolata_XP.020610640_B6
--ANNRFIADLHKILRKDQNLFYSPSSLSTALAMT-SMG-TRGNTAVQMAKALHWEQLRSEEQDLDALLSELLTANRLFKNFSLVQEFVEGTKTFFHAEIALVDYQTDPDS-AKKEVNDWVEEKT-KQKIKNIAEKVFNAHTRLTLVNAIYFKGFWQNQFDQ-QATFK-QHFVVSESEK-TDVQMMHLMKD-FRHVDDSVLACQILEMPYRGEDLSMVILLPHDTHGLAKLEESLTHERLQQAFASV-SQSKVDVSLPRFKLIQQFAVNDVLANMGVTDMFDELKADFSGMTP-EKLHVSHVIHKAFVEVNEKGAEAA----------------------------------------------------------------------AATA-VVRNPIFCADHPFLFM--ICLKKSSAILFM
>Acropora_digitifera_XP.015753849_B3
--ASNKFCVDLHSYLRKGENLFYSPSSLSIALAMT-SMG-ARGNTAKQLNKALHWEKLHDNGKELVALQNELTAANGLFKDYPLSRGFAEGIKKFYDARIASVDYQNDAEG-ARREVNNWVEEKT-EQKIKNIAEGVFSSLTKLTLVNAIYFKGFWQKEFDE-RATYD-QKFFVSTWKK-IQVRMMHLKAF-FKFHKAG--TYKVLEMPYKGNKFSMIILLPHKVDGLVKLEKALTYDKLQRAIKSV-TEKIVKVSLPRFKVTQQFLLNDFLAKMGAEDMFSEF-ADFAGITS-EKLSVSKVIHKAFVEVNEKSTEAA----------------------------------------------------------------------AATA-VVRYPKFRADHPFLFI--IYHKKSNAILFM
>Exaiptasia_pallida_KXJ29838_LEinh
MLAANRFAIDLHKVLKLGQNLFYSPTSMSIALGML-YNG-ARGPTAQAIAKGFHWDQVNQEMKTSATLSNQISTANKLFDSFEVLQEFTESCKEYYEAETTLVDYKKDFEG-ARKKINSWVEEKT-NKKIQDLPSGSLNTLTRATLVNAIYFKGIWQKQFKK-EHTFP-SKFFLRENEE-CDIEMMFQKSN-FKFAQIAKLDCQMLEMPYTGNDLSIILILPNQIEGLAALEEKLTYDDLHKAMEKL-TKQEVEVSLPKFSMTRQIELKDVFKIMGMEDMFDAVKADFTGITP-EKLYVSNVYHKAFVDINEEGTEAA----------------------------------------------------------------------AATA-AVPIRSFMVDHPFLFM--ITCCKSGAILFL
>Nematostella_vectensis_XP.001627750
----------IISVCYAAKNTFYSPASICVALGMV-YAG-ARGETADEMATAMHWESKHQEHKESVALNNEMSIANNLFKDFSILKEFTDICQKYYDADISLVDYKTDFEG-ARKHVNQWVEERT-KKKICDIAPGVFNMLTRLTLVNAIYFKGMWDKPFKK-EHSHS-SEFRTTSSNE-VEVEMMFQKSK-FKYLHSDKYKCKLLELPYVDTQLSMVLVLPDETEGLARFEQDLTHDKMTDIFNSV-SSQDVEVYIPKFKMTSEFKLNEALQELGMKKMFDQAAADFTGISP-EHLFVSAVLHKAFVEVNEEGTEAA----------------------------------------------------------------------AATA-AIEPLVFRADHPFLFL--IQHCKSKCVLFM
>Stylophora_pistillata_A0A2B4SMZ9_B1A
IEAANKFALDLHTRLSAGENLFYSPASLLIALAMT-SLG-ARGSTSLELMKVLHVDDLGKSMKNIDSLNNKLLIANRLFKSFEILQSFQQGTRELYHAEIALVDYIASVER-AREEINKWVEQQT-NDKIKDIPSGMLSSDTRLTLVNAIYFKSVWQQKFKK-DDTFT-GSFFLSQDEE-MKVEMMRQEGD-FKFVESKDLGCQILEMPYLGNKLSMAIFLPVEMDGLAQLENKITYDTLQQSLSQL-DGSEVEVIMPKFKLTQQFDLNDILAKMGVEEMFIPGKADLSGISP-EPLCVSKIVHKAFVEVNEEGTEAA----------------------------------------------------------------------AATA-IGPKPMFKADHPFLFL--IRHNESGAILFL
>Acropora_digitifera_XP.015780366_LEinh
MAACSFFALDFHKFLMSSQNLFYSPASLFVALAMT-HFG-AKGKTAEEMSRILHLSALNNQMKEVLTLNTKLLIANKIFKSFEVLEAFKSGTREFYDAEVGLVDFKFHAEQ-ARKNINEWVEEKT-NHKIKDILQGMLNAQTKLTLVNAIYFKGLWLEPFNK-ASTFP-SDFFVSKEKV-IQVPMMYREAH-FKFIESEELACQILELPYIGNQLSMVIYLPSENDGLASLEEKINFGNLQKSLADL-DGSEIEVYLPKFKMEQRFSLNDVLTGMGAGEMFG-GKADFSGIAH-QPLYVSDVVHKAFVEVNEEGTEAA----------------------------------------------------------------------AATG-IGLKPMFSANHPFLFF--IRHRSTGAMLFL
>Nematostella_vectensis_XP.001632351
MASTNAFALDLHRVLTGQTNLFYSPASIVVALAMT-YLG-ARGNTATQMTKTFHFPDVPEKFHDLQALNNQILMANRLFMGFEILEEFKKASKESFSAEMALVDYVKNSNG-ARDTVNRWVEQKT-KDKIKNIPEGMFNKDTILCLVNAVYFKGSWMKHFNR-NATQS-GKFKTTPSQE-IQVQFMYQSSE-FRYLESSTLGCQIVELPYAGEKLSMVVLLPNEVDGLGKLESSLNKETLQEAMTSL-RNSEVEVTLPKFTLTQEFSLGETLKGMGASDLFSPGKADLSGISA-APLVVSEVVHKAFVEVNEEGTIAA----------------------------------------------------------------------AATG-VGMNPVFYANHPFLFL--IRHNDTGAVLFM
>Strongylocentrotus_purpuratus_W4Y0X2
MAANTRFALHLYQTLQKGKNLFFSPLSISTTLAMT-QLG-ACGDTATQIADVFRFNQLHGTFKENSLLYYKLHAANRLYSGYNFVQSFLEGTATYYGAAIEAVNN-FAAPI-ATKSINDWVSKQT-ENKIKNIAPGILNDLTRLVLVNAIYFKANWDSKFLA-ENTTK-DKFKVIGRKK-VRVSLMSQEDR-FELVVDKTNDCLVLEMPYERFDLSLLIALPVKDDGLGQLETKLSADILQSWDAGL-EWRKVKVLLPKFKLKAEFQLNEVLKRMGMPDAFNDGLANFEGISD-RELHISAVIHKAFVSVNEEGSEAA----------------------------------------------------------------------AATA-VVKPILFRADHPFLFM--IRHQATKSVLFM
>Lingula_unguis_A0A1S3I064_LEinh
MSLNTDFGFSIYKQLTDVKDIFFSPISISTALAML-QLG-TNGTTEDQINRAMKFDNVAVLFHDNAKLYYTLKSANRFFKRFPFRQTFLSDMRDYFNAEPESVDFTANPEG-SRVHINKWVERQT-ADKIKNLAKGTITKSTVFVLANAIYFKGLWNASFNS-SLTKE-LPFKTND-QE-TNIPMMKMLGEKYRHGISATWNCQILELPYTGN-VSMFVFLPNEPDGLPQLESAINSLELNSLVKNL-TKRPVDVYLPRFELKDTIKLADHLKKLGMTDMFVDGEADLSGIGAPGQLFISTAVHQAYVKVDEEGTEAG----------------------------------------------------------------------AATA-SGRPQEFKADHPFMFM--IRDNITETILFM
>Capitella_teleta_R7TM73
--ANNEFALSLYGSMADDGNLFFSPISVSLALGMT-RAG-AMADTKSQMSQVLALDDISASFKEISALNFTLDIANRLFQDYVFDEAFLNECQENFMSQLEELDFAEDTEG-SRTHINDWVAEQT-QQKIKDIPEGAINKETALVLVNAIYFKGLWKIPFEQ-SETES-LPFHAIHGVD-QPMEMMQSSDVHFNYKEDKQLNIKILELPYEDDDVSMFVLLPDDEQGLLVLEEDLVDSKLTELFSGL-REQRVKVALPKFQVTQSMSLKSLLVEMGMEDLFNSREADLSGINK-KDLYVTEVVHKAFIQVDEEGTEAA----------------------------------------------------------------------ASTG-VLETPEFIANHPFMYV--IWEKSTSSALFM
>Crassostrea_gigas_K1Q946_B8
MAANKAFMLSLLKEL-QASNVFYSPFSISTALAMV-HLG-ARTDTLKEMDQVLHFDETHSAFGGLEYLSITLKTANKIYIRFKPEETFMIECEKHFKTAAESLDF-SKSAV-ASSKINSWVSQQT-ENKIQNVPADALNALTFMVLINAIYFKGNWKRKFQS-KNTRK-MEFRNEKGN--FMTDMMYQKAS-FRFCHLPDMQINALDIPYQGDKLSMLVLLPMAVDGLNDLEEKLSERFLNGVISHL-REQKVEVHLPKFKMESTFELRPHLSDLGMSSAFDENKADFSAIDS-KNVYINEVFHKAFVEVNEEGSEAA----------------------------------------------------------------------AATA-VKITQEFRANHPFLFF--IRDSVNDVILFS
>Cyprinus_carpio_XP.018920986_Athr
LCANSHFALSFFKQLANDENIFLSPISISTAFAMT-KLG-ACNTTLEQLMKVFKFNQVHFFFAKNCRLYTELISANRLFKSMLFNESYQHISEMVYGAKLLPLDFKEKPEA-SRMTINEWIANKT-ENRIKDLPEGSIDSNTILVLVNAIYFKGQWKHKFDK-QNVMN-LDFHVSETYK-CPVPMMYQERK-FNYAKISDDKVQILELPYNGDDITMVLILPTEGTTLSEVMENIKLTKLEGWLQAM-KETTVSVHVPRFRIEDNFSLKEQLTKMGLEDLFSPEKASLPGMVG-PNLYISNAYHKAFLEVNEEGSEAA----------------------------------------------------------------------AATA-VVFRESFVADRPFLLL--IRESSINALIFT
>Oncorhynchus_kisutch_XP_020354210_Athr
LSANSRFALSLFKQLSSEANIFMSPISISTAFAMT-KLG-ACNNTLKQIMNVFEFDQVHFFFAKNCRLYTELISANRLFKSLAFSENYQNISELVYGAKLMPLNFKEKPEL-SRVTINDWISNKT-EKRIQNLPEGSLNSNTVLVLVNTIYFKGQWKSQFDK-DKVFK-ADFYVSKSKT-CPVSMMYQETK-FRYGRFTEDKVQLLELPYRGEGITMVLILPLKGTPLSEVEENLDLKKLTGWLDNM-RETAVSVHLPRFRIEDSFSLKEQLQAMGLEDLFSPRDASLSGILA-NNLYISDAFHKAFIEVNEEGSEVV----------------------------------------------------------------------AATA-VVNQEVFMANRPFLLL--IRESTINTMVFT
>Trichoplax_sp._A0A369S5H0_B9
MTSVTKVACDLLQCM-PKQDVTLSPLSIFTCLAMT-YGG-AQGKTAKEMQSVLHIENIHQALQILRAIIHTFKAANRLFTNYSLLPQYLDLTKTFYNAQPQSVNF-SHAAE-AAGIINTWVENQT-AKKIKDIPASGINPLTRLILVNALYFKGNWSDKFDK-NLTQK-MDFKIDNSNK-VQVHMMSKTKK-LNYMADMDIGFQMVELPYAHDSLSMFVILPRDIDGINSLCKHINSANLQQWIGKM-SNNKVKLSLPRFKMTFETTLSDALKSLGMHDAFNELSSDFSKMTA-NDLYISEVYHKTFIEVNEEGTEAA----------------------------------------------------------------------AATG-VMPPEVMLVDHPFIFM--IFDKSSKAVLFM
>Oncorhynchus_tshawytscha_XP_024264283_Neuro
LPTTAEFSVRLYHQLQGDDNIIFSPLSVAVALGMV-ELG-ARGASLTQIRQAVGFSEEFSLLQNTGALSYIIRMANSLFSGVTFNPEFLRLMKKYFGAEVETVDF-SESAA-VAEQINGWVENHT-ESKIRDLSADDFSSVTQLTLVNAVYFRGSWKNQFRP-ENTRT-FSFSKDDGSE-AQTHMMYQQGD-FYYFSDGSSEYQVLEMPYEGEDMSMLVVLPRQEVPLAVLEPIIRAPLLEEWANNV-KRQKVEVYLPRFKVEQKVDLKETLQDLGIKNIFTRD-ADLSAMT----LFIGKAVPKAYLEVTEEGAEGA----------------------------------------------------------------------AGSG-MILYPQVMADHPFFFI--IRNRRTGSILFM
>Hypsibius_dujardini_A0A1W0WXI4_B9
LTAPNKFAVELYKSVATDKNVALSPFSAEAALSMT-YVG-AAGTTKSELASVLGLGTLARKFKS-----YVLQSANGIFKTYEILSNFRSSVTNDFRANISTVDFVNQADQ-SRVRINSFVEEKT-NNKIRDFSAGSLDSDTRLVLVNAVYFKAQWEKKFEK-DLTKE-QPFTLANGQQ-KQVQLMNGFDQFVPYAKVAELDAQVVELQYAGDETSMVVILPRKESGLRALEGSLTAATLKSTLEKL-SQREVNVFLPKFKVETDYNLVEELKAMGIKAAFEET-ADFSLISQ-GALKISKVVQKVFVNVDENGTEAA----------------------------------------------------------------------AATG-VQEPVTFRVDRPFLYL--IRHKATNSVLFL
>Dromaius_novaehollandiae_E2RVI8_Oval_B14
MGASTEFCFDMFKELKVNENIIYSPLSIISILSMV-FLG-ARENTKTQMEKVIHFDSVHASLKDLSEITYSLSLASKLYETYPVLPEYLQCIKELYKGSLETVSFQTAADQ-ARELINSWVETQT-NGVIKNLQPGSVDPQTEMVLVDAIYFKGTWEKAFKD-EDTQE-VPFRITEQES-KPVQMMYQAGS-FKVATVAAEKMKILELPYASGELSMFVLLPDDISGLEQLETTISIEKLSEWTSSM-EDRKMKVYLPHMKIEEKYNLTSVLVALGMTDLFSPS-ANLSGISA-QTLKMSEAIHGAYVEIYEAGSEMA----------------------------------------------------------------------TSTG-VLVSEEFRVDHPFLFL--IKHNPSNSILFF
>Meleagris_gallopavo_O73860_Oval_B14
MGVSMEFCFDVFKELKANENIFYSPFTIISALAMV-YLG-AKDSTRTQINKVVRFDNVHSSLRDLNQITYSFSLASRLYETYPILPEYLQCVKELYRGGLESINFQTAADQ-ARGLINSWVESQT-NGMIKNLQPSSVDSQTAMVLVNAIVFKGLWEKAFKD-EDTQA-IPFRVTEQES-KPVQMMYQIGL-FKVASMASEKMKILELPFASGTMSMWVLLPDEVSGLEQLETTISFEKMTEWISSM-EERRIKVYLPRMKMEEKYNLTSVLMAMGITDLFSSS-ANLSGISA-GSLKISQAAHAAYAEIYEAGREVI----------------------------------------------------------------------GSAE-AGVSEEFRVDHPFLYC--IKHNLTNSILFF
>Ornithorhynchus_anatinus_F6XZ96_B5
MDANTAFAVDMFKEMCKTGNVLFSPLCLSTSLSLA-QVG-TKGDTADEMGKVLHFEDVPFGFQTTSDVNYSLKLIKRLYKSLSPSTEFVSSTKRPYANEMETVDLKEKLEE-TKEQINKSIKDLT-DGHFENLAESNVTDQTKILVVNAAYFIGKWMKKFPE-SETKE-CPFRINKTDS-KPVQMMNVEAT-FCMGNIKDIDCKIIEVPFQNKHLSMLILLPQDVTGLEKVEKQLSSETLLDWTNPM-ANAKVKLSIPKFKVDTVFGPQAVLEKLGMTKAFDTSTADFSGLTA-KGAALSSVVHGAALEISEDGGESI----------------------------------------------------------------------EVPG---HKDEFKADHPFIYI--IRHNKTRNIIFF
>Hydra_vulgaris_CDG70898_B10
MTSINQFSWELYDQIVDTDNLFFSPFSIYAALSIV-YCG-SRKNTADQMKLVMKCVDVHSDFKKFERIAVIVDVGNNIWNNFTVENEFCKILSTFYDAEIKNVDFIGNPQL-AVDIINQWVDLKT-RGKINNITNQDISANTRMVVTNAIYFNALWKHAFKN-QNTTL-TTFYISKKSS-VNVPMMYQQNK-YKLCYDEEFGSQILILPYKGNSLEMMIILPNEIDGLHALEEKLLPSKMLEIWRTS-REENIDVYIPKFKFSTSSNMKSCLMALGMTDLFSESVSNLSGISS-NDLFVSNIFHKAFIDVGEEGTEAA----------------------------------------------------------------------AVTA-VLITPTFKADHPFLFL--IYDASLQLILFS
>Amphioctopus_fangsiao_A0A023NGS8
MKSIDSFSASLYQEMVINENVFISPFSIATILSMV-YFG-ARQNTAEQLKNVLNITAVGSAFRNFLTLKNICKSVNRLYDKFPISKSYKHDISQYFFTDIKNVDFVRNAER-IRINANKWVKKET-YNEITDLPSKSLSADTALLLVNAMYFQGIWAERFQE-KVTSP-RKFHLGSGKS-VSCDFMFLSED-FNT----SYNYKAVELPYVGEKFSMFVILPNKMDGLAALEKEINVQFLKEIIKGF-EELSLELYLPKFRFQSALELSDGLQNLGLSDIFDASKANLSGISQ-RELYVSKFFHKTFIDVNEKGTEAV----------------------------------------------------------------------AASG-EVTGTAFDVNHPFIFL--IVDRRINMIYFI
>Arion_vulgaris_A0A0B7AP59
LNASTPFAARLFQIVAPLSNIVISPLSVHTALTMT-MLG-AKGKTEKEMFATLGFKMSHQAYKALASLQIKLSTANAVYPSIPLENSFRQGLVQWYNASFDSFQL-DHPRG-PENPINSWVSNVT-SNKIQNLPAGSITPLTALVLINAIYFKAPWAKPFTG--VTRP-GEFRSLADGV-QMIDTMTTVNT-YRYAD--HHNTEVIELLYEGDRLAMYILLPNASSNITSLQQKLTNNTIDPFFENL-RPEYLRLFLPKFKIDNAVNLNEPLKEMGIVEAFNDKKANFTGISR-GDLYINSVLHKAFIDVNENGTEAA----------------------------------------------------------------------AATA-VIQTREVKVDRPFMFV--IRDNVLKEILFL
>Paracyclopina_nana_A0A076FFR7_B10
FSSANIFDLKLFTQILPYENMVLSSFSVTSVLSMI-YLG-ALGASKEELMSVLAFPMIESAYLGFAKANVILESANKVYANYSLTRAFEFQASEYFSSLPDKVEFATSPDS-ARVQINNWVEART-NSKIKNLPSGAVSSATKMVLVNAIYFKGLWKNAFSR-RKTFTDGKFYLDSGIILRNVSMMSVESS-LRSGNL-SESTLVLKLPYQGEKVAMYILSPHAGFILDDVINDLPLVVEADFESHL-DPRTTLLTMPKFKIESEYDLKRELIPMGLETVFNPTKAELQGLSD-DNLYIDEVIQKAFIEVNEDGTEAA----------------------------------------------------------------------AATG-VLQK-VINLNKPFLFF--IKDVSTGLVLFS
>Manduca_sexta_AAC47333
MASNDQFTAQMFSEVVPGQNVVLSAFSVLPPLGQL-ALA-SVGESHDELLRALALPVTKDVFADNRGVRVDLKMASKIYKGLELNDDFAAVSRDVFGSEVQNVDF-VKSVE-AAGAINKWVEDQT-NNRIKNVDPDALDETTRSVLVNAIYFKGSWKDKFVK-ERTMD-RDFHVSKDKT-IKVPTMIGKKD-VRYADVPELDAKMIEMSYEGDQASMIIILPNQVDGITALEQKLKPKALSRAEERL-YNTEVEIYLPKFKIETTTDLKEVLSNMNIKKLFTPGAARLENLLK-ESLYVDAAIQKAFIEVNEEGAEAA----------------------------------------------------------------------AANA-FIRTIEFHADRPFFFN--LK--ANGQSLFN
>Canis_lupus_familiaris_F6Y2H4_E2
LPLGSNTGIQVFNQIVPHDNVVVSPHGIASVLGML-QLG-ADGRTKKQLTTVMRYGGVGKVLKKNKAIGDIVTVANAVFNGFKMEVPFVTRNKDVFQCEVQNVSF-EDPAS-ACDSINVWVRNET-RGMIDNLSPNLIDGATRLVLVNAVYFKGLWKSRFQP-ENTKK-RTFVTADGKS-YQVPMLAQLSV-FRCGSTSDLWYNFIELPYHGESISMLIALPTESTPLSAIVPHISTKTIDSWMSAM-VPKRVQVILPKFTAVAQTDLKEPLKALGITEMFDPSKANFAKITS-ENLHVSHILQKAKIEVSEDGTKAS----------------------------------------------------------------------AATT-AISPPWFIVDRPFLFF--IRHNPTGAVLFM
>Myotis_lucifugus_G1NYA4_E2
LPLGSDIGIQVFHQIVPQDNIVVSPHGIASVLGML-QLG-ADGRTKAQLTSVMRYGGAGKTLKKNKAIVDIVTVANAMFNGSKIEVPFITRNKDVFQCEVRNVNF-KDPAS-ACDSINAWVKNET-RGKIDNLSPDLIDGTTRMVLVNALYFKGLWKSRFRP-ENTKK-RPFVAADGKS-YQVPMLAQLSL-FRSGSASGLWYNFIELPYHGESISMLIALPSESTPLSAIIPHISTKTIDSWTSMM-VPKRVQVVLPKFTATAEMDLKEPLKVLGITEMFDPSKANFAKITS-ENLHISHILQKAKIEVSEDGTKAS----------------------------------------------------------------------AVTT-AISPPWFIVDRPFLFF--IRHNPTGAFLFM
>Sarcophilus_harrisii_G3W4X5_E2
LTLGSDTGIQVFNQIVPRENIIFSPHGIASVLGML-QLG-ADGKTKKQLTTVMRYGGFGKVLKKNKAVVDIVTVANAIFNGFKMEVPFVTRNKDVFQCEVRNLNF-EDKAS-AADSINFWVKNET-RGMIDNISSDLIDGMTKLVLVNAIYFKGLWKSRFQP-ENTKK-RTFVAGDGKS-YQVPMLAQLAV-FRCGSASDLWYNFIELPYHGESISMLIALPTESTPLSAIIPHISTKTIQSWMTNM-VPKRVQLILPKFTAVAKLDLKESLKALGITDMFDSSKANFAKITS-GNLHVSHIIQKAKIEVSEDGTKAS----------------------------------------------------------------------AATT-AISPPWFIVDRPFLFF--IRHNPTGAVLFM
>Danio_rerio_F1QRB8_E1
--KQTDFGLQVFAEAVPDRNLALSPYGIASVLGMA-QMG-AYGATLKLLASKMGYS-----MPKQRLLQDGVEVASGVMRKIILEKVFRRSLSKAFQSVPHQIDF-SQPEM-ARQVINSWTSDHT-DGMISELPSGVLSELTRLVFLNALHFHGVWKTPFDP-RNTRE-QLFHTVNGSA-VSVPMMTTTQK-FNYVSKDGVDYDVIEMPYEGESISMLLVTPFEKVPLSALNKELSSSRIHQWRQEM-RKISKQLSIPRFSMDTEIDLKSTLSRMGLGDIFSQSRADFSRITE-EPLCVSKVLQRVKLEVNEEGTKGS----------------------------------------------------------------------SATA-AVAVEEITLDRPFFFL--IQHKPTGALLFS
>Tetrahymena_thermophila_I7MFX0_I4
LNNFSKFTFNLYKKL-KSQNLIFSPASIYIALSMA-ALG-SNNQTLLEFKDILGFSQLAENIGLLKILQITTQIANKIYGIPQLGIEYYKIMMKHFDSMIQKVNFASDCEQ-IRVEINKWVEEVT-KEKIKDLPPNCLNQSTAMVLVNAIYFKGNWLKKFDF-KLTEQ-KEFYLEYGQK-IQTDTMVKEDE-YYYFQNS---YQYVQIPYKGGEYFMELMLPKESLNL--FEQSLSEDTFQSARKNK-YNRNLTLYLPKFKLQPTMSLNQILNELGLIEAFSCN-ADFSIMDN-KNIQISNVFHKSMIEVNEEGAEAA----------------------------------------------------------------------AATA-ITSEISVIFNKPFIYA--ITHIPSETVLFM
>Brachionus_plicatilis_A0A3M7PUX2_I2
MNSYNTFTQKIYNQVSNDQNLVISPISLFMSLLIC-YAG-SKGKSYNQLGKLLDISQTFSYNHNLSYTQLKLSLANRVYNGFKIEQNFLHTVNSMFTGSLQQLDF-TNSQK-SAKAINDWVASRT-NNKIKQINPDSLNAATRLVLVNAIYFKANWALLFDE-ETTFK-EDFFVSDGSK-VKVPMMRIYDEYFKHFKPANIDASTIEIPFSDRNFAMTIILPDQRFSLSHVERQLNAANVQKIISLM-IKEPMNIFIPKFSISSDLDLKKIVEKLGAESLFGRF-ANFSGISK-NGLLISDIVHKTSFEMDENGAEAS----------------------------------------------------------------------GSTA-INQRINFVCNRPFMFV--IHEKTYNNVLFI
>Penaeus_vannamei_A0A3R7SUN6_serpin8
MASVARFSLQLFRNLAQEESLFVSPYSVWSSLCLA-YLG-SSGQTKRELADVLGISTAYVNWKFDETLGATFVTMNKGYDALQLESCLQKSL-----PELEVLDF-TNASQ-TASVVNGDVEATT-QGKIKDLDP-ALLSRAKFILLNAIFFKGEWEYKFEP-RDTAP-RPFRMSPGREVGPIPMMTQTGE-FNYAINTPLNATVLELPYAASDYSMYLLLPNSEEGIAEVISNLSKRNLNTTLSLL-QAASVRVQMPKFSLNTKNTLMSTLLDMGIKDLFSQ-QADLSGFSS-QSLSVDETVHEATVEVTEEGTVAA----------------------------------------------------------------------AATG-LLVPRQFVLDRPFVFL--IMNRAVDLPVMA
>Oncorhynchus_kisutch_XP_031657461_E3
MTLHTEFAVRLYQTLKNNSNLIASPLSVSLSLGLL-QLG-ARGNTLAQLEAALGYDQVQDFLLRQRDVGVRLQQACALFTGVQLLPVFTQHAAALSNSSLVRANF-SQHNQ-TRSQLQQWGRNHG-TGEPLQFGSGEAQGELQMALVNTVNFRGVWQKQFLF-TDTQN-LPFTLSDGST-IKVPMMHQATE-VNFRTLSDQRYTVLELPYLGRSLSLLVALPSDRTPLSSLESQITPRAVATWDTGL-RRTKMDVFLPRFKMQSRFNLRLVLPSMGVRDAFNPMAADFTGISE-EGLYVSDAFHEARIEVTEDGTKAA----------------------------------------------------------------------AVTA-MVRAPVFKADRPFFFL--LRQVSTGSVLFM
>Acanthamoeba_castellanii_ELR21879
MTAGCKLATNLISLL-GDKNALISPLGVQLALALV-LSGSAAGETANQLLTAMGFSQVVSAMKDVADIKAALSLENKLWTTLPLDPAFTAGLAGLAAANCAALDR-------EQVELSAFLAKIN---RPRE-PPRAFTETNGLAVINGAWFKGEWENKFPR-ENTKA-APFHQLGSKA-EDVQMMCHPSASVAH----FEHHAMVSLPHENSLLRLLVLLPHVNDGLAAVRASLR---LYKQLVEY-RRKWVELQLPKFQVSIEQELSQVLKSIGVAVPFAQESADFTRITA-QDLHMGKVVHKARLMVDEAGINAA----------------------------------------------------------------------VASGDT-AALRFVVDRPFVFV--LYHAQFHCPVLV
>Acanthamoeba_castellanii_L8H047
MDAGLKLTTNLLSELVVDKDVLISPLGVQLALALA-LEG-AAEQTAAQLRLAVGYGQVHADMASAAALRAQLAVANALWSKLPIDPAFVARAAELV-AKARNVDF-AQGDA-VRSRINGWVAEKT-NHKINHLAAGSVTPDTRLIVTNAIHFKAVWQHKFKH-QNTNA-APFHTLGGGD-LQVQMMRQSSN-LAHASFK---HAAVSLPYKDSHLRMLILLPHDNEALFNVHASL--VGLRGQYEQL-SVKPVELALPRFEINAEFELSSVLQSLGVTDPFGMS-ADFSALTG-KELRIDQVIHKTFIKVDEEGTEAA----------------------------------------------------------------------AATA-VVSEEQFVVDRPFVFA--IYHALLHCPVFV
>Neospora_caninum_A0A0F7URB0_Oval
MASLSTPAAELQRAMSQDGNFVLSPFSIMFVFAMA-MRG-ANGPTLREMQNFLKLT-------------PQLDMGSRVYDEFEGNKHFLEYVDLLKQTGAKTIDF-SDAAK-AVEEINAFVADQT-HNHIKELKVQDVNPLTRLVLVSAMYFKSAWATQFPK-HRTDK-GTFHALKLVE-QQVDMMHTTLKDSPLAVKIDDYVTAVALPYTDPSTAMYIIQPRDAQHLSTLFDEKKSAELESIIRDN-WGKQLRLSMPKFKLNAQANREDLIEVLGIDLMFDVQKADFSKITG-RDLVVSSFVHAADIEVDENGTVAT----------------------------------------------------------------------AATA-MGRTVDVVINRPFVFQ--VRDRSDDYVLFS
>Toxoplasma_gondii_A0A086KTX9
MASMSTPAAELQRAMARDGNFVMSPFSVLLVFAMA-MRG-ASGPTLREMHNFLKLS-------------PQLAVGSRVYQDFEGNPQFRKYASVLKETEAKTLDF-ADTAA-AVEEINGFVSKQT-HEHIKQVTAQDVNPNTKLVLVSAMYFKCSWAKQFPK-HRTDT-GTFHALVHVE-QQVSMMHTTLKDSPLAVKVDENVVAIALPYSDPNTAMYIIQPRDSHHLATLFDKKKSAELESLVREM-WGKQVRLTMPKFKLSSAANREDLIEVLGIKSMFDVNSADFSKITN-RDLVVSSFLHAADIDVDENGTVAT----------------------------------------------------------------------AATA-MGKIVNVTIDRPFAFQ--IRDGSDDYVLFS
>Cyclospora_cayetanensis_A0A1D3CTY3
MAPSQVTVEQLYGQIAENPNFVFSPLSIFTVFHAA-QRG-AAGETRRQMDALVGPN-------------VVADVANRLYPGLEHNEHFVRFQRELEKHSAEVIDF-DDSAA-AAKKINSFVADAT-RDHIKRVDPSSLGPQTRLVLINALYFKAPWLTQFQD-HATSR-DVFFAHSGPQ--KVFFMNTLTK-DPLLISMQKEVLALGLPYADPRLRLYIFMPENL---QEFEQQISPKVIEDLIDNG-LSEELHISMPRFKLSAKIDLIELFASMGATDMFDMDKADFSGITG-RDLCVSSFVHQADIDVNEEGTEAT----------------------------------------------------------------------AATA-MATPINVVLNKPFIFQ--LRDEGVNLNLFS
>Eimeria_tenella_Q564H2_serpin1
MTRSTITAERLYGKIAAKPNFVFSPFSIFSVFHAA-QKG-AAGQTKAQMDALVGPN-------------VTVDVANRLYPGLENNKQFNKFKKQLEKHEAETIDF-SDGAA-AAEKINAFVATTT-RDHIKNVSPSALGAQTRLVLVNALYFKAPWLTQFSA-AGTSK-GVFSTPAGPK--QVMFMRKLDK-APLLVTMKKEFLAVGLPYSDARLRLYFFMPDDL---ASFEKAMDPQLIETAISDS-FEEEMYLTVPKFKLSAKVDLTEIFGSMGATDMFRVDKADFSEMTD-RDLFVSSFVHQADIDVNEEGTEAT----------------------------------------------------------------------AASA-MITPINVIIDKPFVFQ--LRDGDTNLTLFS
>Bos_taurus_P28800_F2
MEAMMTFTTDLFSLVATRPNLILSPLSVALALSHL-ALG-AQNQTLQRLKEVLHADCLPHLLSRCQDLGGAFRLAARMYKGFPIKEDFLEQSEQLFGAKPMSLTG--MKGE-DLANINRWVKEAT-EGKIEDL--SDLPDDTVLLLLNAIHFQGFWRSKFDP-NLTQR-GAFHLDEQFT-VPVDMMQALTYPLHWFLLEQPEIQVAHFPFKN-NMSFVVLMPTRFWNASQVLANLTWDILHQPS--L-SERPTKVQLPKLHLKYQLDLVATLSQLGLQELFQA--PDLRGISD-ERLVVSSVQHQSALELSEAGVQAA----------------------------------------------------------------------AATS-TASLSSFIVNRPFLFF--ILEDSTSLPLFV
>Tursiops_truncatus_A0A2U4ANE4_F2
MEAMMAFTRDLFSLVATRPNLILSPLSVALALSHL-ALG-AQNQTLQRLQQVLHVDCLPHLLSRCQDLGGAFRLAARMYKGFPIKKDFLEQSEQLFGAKPMSLTG--RKRD-DLANINQWVKEAT-EGKIEDL--SDLPDDTVLLLLNAIHFQGFWRRKFDP-NLTRR-DTFHLDEQFT-VPVDMMQARTYPLRWFLLEQPEIQVAHFPFKN-NMSFVVVVPTRFWNASQVLASLSWGVLHQPL--L-RERPTTVQLPKLHLKYQMDLVAILSQLGLQELFQA--PDLRGISD-QSLVVSSVQHQSTLELREAGVEAA----------------------------------------------------------------------ATTS-TASLSSFSVNRPFLFF--ILEDSMSLPLFV
>Pelodiscus_sinensis_K7FX72_F2
MEDLMKFTIDLLREVQSRRNVILSPLSITLALSHL-ALG-AANQTEKRLLETLHLECLHRLLSSRRQLTSLLSVASRIYKGLEVKEKFLESSEQFYGAKPVTLSG--DSAS-DLTAINEWIKTAT-KGQIPAL--AQLPDSIAMLLLNAVHFHGFWRDKFDP-SQTGP-DVFHLDDQFM-VPVEMMKAQKYSLSWFTLDPLEVQVARFPFKG-NMSFVAIVPNQFWNISHVLLNLTHDKLNSRF--P-KEKPTMVKMPKLHVSYQLELNQVLSRLGLGELFSA--PDLQKITD-EPLFVSSIQHQSTLELAEDGVEAS----------------------------------------------------------------------AATS-VMSLSTFSLNQPFLFF--IFEETTGIPLFV
>Oncorhynchus_mykiss_D9UB76_F2
MVAIERLGRQLLDSLQEQPNVIISPLSVALALAQL-SLG-AHNETQKLLLSSLHAHCYHHTLGSLQHLTTSLQVATRMYPEFEVYQSFIAESLRRYRSEPAPLI--------SVEEVNRWVEEAT-KGHMTNL-P-SIPHDMVLMLINAVHFKGEWEARFDP-QLTQK-GEFYLDNKNF-VHVDMMRSAKYPLSLLEDGELGAQVARFPFKG-NTSFLVVMPLPGGNVSSLVAKLNISDLYRRL--P-QESTMQVQLPKFTLQYRQELQEALSSMGLGSLFSG--PDLSGISA-VPLQVSSVRHACGVELSEEGADAS----------------------------------------------------------------------AATS-VTSVPIFFVNSPFLFA--LVDHTSLAPLFL
>Drosophila_melanogaster_Q9V3N1
LSSHDPFSWHLLKTVLADKNVIISPFSVKLVLALL-AEA-AGAGTQTQVELANTQTNVREFYRKLNSFKETLSVRTKLFSFIETQQKFTATLKHFYDSEVEALDF-TNPEA-AADAINAWAANIT-QGRLQQVAPDNVRSS-VMLLTNLIYFNGLWRRQFAT---TFQ-GSFFRSKDDQ-SRAEFMEQTDY-FYYTTSEKLKAQILRLPYKGKN-SLFVLLPYALNGIHDLVKNLENDELKSAQWAM-EEVKVKVTLPKFHFDYQQNLKETLRSLGVREIFEDS-ASLPGLTA-GKVKVSNILQKAGINVNEKGTEAY----------------------------------------------------------------------AATV-VEAIEEFNVNRPFVFF--IEEESTGNILFA
>Cyprinus_carpio_XP.018976757_PEdf
VEATSDFGFNLFRQLAPKASVFLSPMSISAAFTQL-SMG-ASERAEKQIYRALRYHQLHDTLRDLSSLRKGFKSADRILKKLRLRLEYINSVEKQYGVRPQTF---VAGAR-DLKAVNDWFKQQT-GGKVEQV---SLSRNTAVLPVGAAFLKGKWITRFSK--ANKM-EKFQRDGEAP-ALIPMMEQENYPVKMGIDPDLGCTIAQVPM-EDGISMYFFLPDEVQNLTLIEEALTAEFVQDLSNTL-HAVQVLLTLPVIRLSYSTDLLPSLSDLGLSEWLAE--TDLVKITN-QPVKLNAVHHKVVMETAPEGTEYA----------------------------------------------------------------------STTP-TVLALTYRVDRPFLFL--VRDEPSGALLFI
>Mus_musculus_P97290_PpC1_G1
MGALTDFSVKLYHAFSAKTNMAFSPFSIASLLTQV-LLG-AGDSTKSNLESILSYPCVHQALKG-----KGVTSVSQIFPDLAIRDTYVNASQSLYGSSPRVLG--PDSAA-NLELINTWVAENT-NHKIRKL---SLPSDTCLVLLNAVYLSAKWKITFEP-KKMMA-PFFYK--NSM-IKVPMMSSVKYPVAQFDDHTLKAKVGQLQL-SHNLSFVIVVPVFPHQLKDVEKALNPTVFKAIMKKS-KFLPTYLTMPHIKVKSSQDMLSVMEKLEFFD-FTYD-LNLCGLTD-PDLQVSAMKHETVLELTESGVEAA----------------------------------------------------------------------AASA-I-SLPIFEVQRPFLFL--LWDQQHRFPVFM
>Ciona_intestinalis_A0A1W2WIF4
MDLVNNFAFKLLNEIANEDNVVFSPLSIFTSLATL-RPA-LNGTSLEQLNDVTGLDDMNDMYDG-----YKLKQASRIYRGIRLSRSYRTDLYRMKISRARRLDFRRAPEE-SRNKINKYVKKRT-RKLIKEVPVGAISSATMMYLVNAIYLKAKWDIPFQK-SLTRM-RRFRVSNNES-IRVETMISKNT-FCTVNNRDLQASVTVLSL-GGSFSFVIMSPHSADGVTTMQEKMTRNKIWTRRGNR-QQQLCSVKLPKFKVDYAENIKEVLKGLGIRDIFSIN-ADFSRLSN-RELYVSEARHSAVLSADEAGVEAA----------------------------------------------------------------------GATA-FGTSLQVTVNKPFIFA--LRHDPSGALIFV
>Eudiplozoon_nipponicum_A0A2I8B5V4
MCELVKFSVEFYSQFLCDRNVFICPFSVYAALGLL-LAG-SNGQTKDEILTALGLS---EFIQELESHLATLLCTNFVFVKFSPLENYLNVVKTHLGAHHESLPFVSNSTE-ALTRINECVSKKT-MGMIEQLKPESVHSLTRLMLINVMYFKGMWMQKFDA-AETVA-GQFTRLDNSK-KDIPFMRNKAI-FGYGLLPELQSTAAVFHFSNRRLRMLVILPNKVDGLKHLLKQLCQKKLEVLQKEF-NEDEVNVIMPRFKLGGTLELKEILKQMGIVSVFDENTADLSAICEIPGLFASSAKHMAVLEVNEEGAEAA----------------------------------------------------------------------ASTA-IEVERNFFVDHPFFVA--ILNQNCNVPLFL
>Schistosoma_bovis_A0A430Q545_B
MDSLTNFSGKLYGEMLHFENTFLSPFNIYTALGMI-LSG-SEMNTKTEIMKMMHLSTIHHGISGLFNCAVEIMFGNGLFEDVDVKKDYENTLKSYYNAQTESVTFQTDPEG-AGKRINHWVGELT-KGKIREFSPGSLSTDTSVLVITTTYFEGLWNLPFLQ-GSSHE-SDFFKLDGST-MNVKLMYMNSS-FETVSLPHLKSRAIKIPFKDPRFSLLVILPNANDGLSELLDALHRDDFSSILSSF-TDTSIHLYLPKFKLKEAISLVGYLQKMGMREAFCPGSANFTNMSS-SNLCIRDILHKAILEVDEQGVVAA----------------------------------------------------------------------AASS-AEADEEFRVDHPFFIS--IIWNN-SLPIFL
>Opisthorchis_viverrini_A0A1S8X1L9
MCSQVLFTRNYLGQTSMDRNFLTCPINVLFLLATLFGSGATKGRTALEIGQTLQLREVKMLYRDYHELSNVIKIANGIFAGYDVDTFFNWSVQNEYFSKFYQLNF-EDNVE-AARRINSWVNTET-KGLIPQFNPAEIPRDTRVALVNVLTFKDMWQRMFLP-VQTTV-EGFTMVNGRR-IDVPMMSITEE-LPYLYDASLGIAMVRKFFKNGRYSFVVVMPTDKTDMTGMESVLSGSYLGVLVEKQ-EDRLVSFKLPKFKLESTFSLIGSLESMGIRRLFQKGMADMTGITA-EKLYVNLMKQANVLKVDEAGVEAA----------------------------------------------------------------------SAVV-GLPEVMFHVNSTFVCI--IYDEQLKMPIFA
>Tk_KII60626_GDnex
--NVNEMTLKLANFLLQLNMVSISGVIAYMTLSLI-TIG-LLGPSKYELLDFLNCSEYFLIYKCLDDFSKIGSVKTAIFHSKPALEYFKQIALESFDIDLQSIHS-RNNEH-QLLTIIHWSKTLK-DVPFNIHHE-PIKIKLSLLLISEYFIHFQWKTPFDV-QSTKK-TVFVDCYNNN-RDVEIMRMVDY-LRYYDDSELKAWIVFVALEDTDVFAAIVLPYYKNRLVDVLKKMSSKKMETWFHSS-FPQRIDLRLPKFGFINKSRLRYFMLFHKLNSLFDRGEADFTNLVK-DGGYINDYYHYSSIKINEYGSYNT----------------------------------------------------------------------TVRR-SSSTKLFFVSRPFIFY--LYKSTNNLTLYF
>Tk_KII67022_A1at
--IINDLTLKLANYFMHLSSFSVNGLITYLTLSLV-NIG-LLGPVKYQLLDFLKCNSYFLQYKCLDEFLKIGNVKSAIFHSSPIIQNFRQIAHQTINMEFYHIDP-KNKEN-QSSTIFEWARRLE-DISFQIINE-PYEQDLSLLVMNQYYTRFQWKTPFHL-RSTKRSQKFTDVYNVE-REVQMMRRVEI-LKYCNDPFMKASMVFIPLQEDDLYAAVVLPYFDSTLKNLLKIMTNKTFESWFDKS-FPQKVDLRLPKFGFDNKISLKPFLEFHQLSSLFNQDDADLSNMVS-ERGYLNDYIHVSSIKINESGSYLP----------------------------------------------------------------------FTED-GQPHQRLTITKPFLFY--IYKSTEKLILHF
>Tk_KII64047
--SITEFTLKLARHLLQVGVVSISGFVGYLTLLLV-DQG-LRGPAKDHLSEFLDCNTNDLEFECMDEFRHIGSVKSAIFHSQKSVETFKQMALEFYDMEFQEIEP-FSNTR-QYYIITEWANSLR-GVPMNDLVE-PYGKELSLLMINEYTIRFQWRTPFLL-RSTKK-VSFTDITNKE-HMILMMRMVDY-FKFYNDLYLKASVVFIPLVDQDIFAAAVLPDEDNNVIELLKNMNVRFV---------------------------------------------------------------------------------------------------------------------------------------------------------------------------VYSEQKNEYMVS
>Tk_KII63252_GDnex
--SINALTLKLAKCLFQKDMVSVSGFVAYLTLSLI-NRG-LRDTAKDQLSEFLNCNKIDFEYECMAEFLTVGSVKSAIFHSGKPVENFKQLALEVYEVELQRIDS-TNNDN-QLQTLNEWGKTFK-EVLFGDFTI-PIKEELSLLIINEYFLRFQWMKPFHV-KSTKK-TKFTDITGAK-YKVEMMKVVDY-FKYYDDKDLKASVIFIPLQEVDVFAVIALPHPDNDIQDLLQRMDTKTIESWNDYS-FTKKIDLRLPKFEFVYRFSLRGFMEMNNLNSLFDNFEADFSKIII-EGGFLNDYYQASSIHINESGSHVL----------------------------------------------------------------------YQMI-DQASVRMMITRPFIFC--LYKTTNSLILHI
>Tk_KII65293_Serpin3/4
--NINEFTLKLAKFFLRINTVSISGFIAYITMSLV-HLG-LIGQEKDQLCALLNCSKRYVEYQCMDEFLKIGSVKSAIFHSKPHGDIFKAMALEVYDFQLQSIDA-TNNDR-QINTINEWAQQLQ-DVPFRDFIQ-PFKDHLSLLIINEYFIRFQWKRQFIE-RAASV-RSFTNIDSNT-KQFVMMRRIEY-MKYINDKDMKASVVFVPLEENDMYAAVVLPFDDQNVLDLLKRMNVRVL---------------------------------------------------------------------------------------------------------------------------------------------------------------------------------------
>Tk_KII63930_B11
--SINELTLKLANYLLKRNTFSISGFIAYLTLSLV-NKG-IKGPSKDQLSDFLNCNIYAVEYNCIEEFYNVGSVKSAFFHSQLPVESFKQMALESYDTELHPIDP-TNNDR-QIETINEWGKTLV-DVPFSDFTD-LYKDEISLLIINEYYVCFQWKIPYMK-RLTTN-KIFTDINSEI-IIVETMRKIEY-LKYYNDKDLRADIVFVPLQETNMSAAIVLPHEN-NIKDVLKRMNSQKMNKWFNDS-LPKIIDLYLPKFEFINKINLKNFLKQNNLNFLFDEIEADLTGIIK-DGGYINDYIHASSISINEIGSYLT----------------------------------------------------------------------PPKR-DPTTLTFMVNRPFVFY--LFNITNHLVLHL
>Tk_KII69163_A1at
--RINELTLKLANFLLGIYTFSISGFIAYLTLSLV-HKG-LRGAEKDNLANLLKCNEYTVEYHCMDEFLSVGSVQSAIFYSKPLVETFIQTVLETSDIKLCPIDP-RNLHL-QLQTIYKWRDTLR-HITLSKSFQ-QYNDELCLMIVSEYYLHFKWAKEFQR-DLTHK-KKFTLINSQI-MHVKMMRKVEL-LRYYDDKFLKASVIFLELHEKHMYAAVVLPYEN-NLKQLLQCMNGQKLTSWFRES-NTKMVDLYLPKFDFFTKTHLKSFLRHYYLKSIFNRNQADLTGIFK-NEGFINDYIQISSISINEIGSFIK----------------------------------------------------------------------SPET-AAVEEQFLVNRPFIFY--LYNSTNDLVLHL
>Tk_KII73951
--RINDFTIKLANYLFGRFTVSFSGLIAYLSLSLL-TIG-LHGPVKDSLLDCLNCNRNILEDQCMNEFLKIGSYKSAIFHSKKPLESFKQMALEKYDTELKTFDG-ISNDL-QLLKLNEWVRTLS-DGPFPNFIH-PFKQELSLLIINDYLVQFQWRAGTKQ-RYNTK-TIFTDIKGKS-AKVVTMRIIEY-VKYLNDPLMKAEMVFIPLQEENIFASIVLPYNDSNIKDLLQSMNVYLL---------------------------------------------------------------------------------------------------------------------------------------------------------------------------------------
>Tk_KII64052_Athr
--RVNELTLKLANFLLEWISFSISGFIAYLTLSLV-SKG-LQGPIKDQLLDFMICNRIIMEHRCMDEFYKIGSSKSAIFHSKPAFETFRQIAMEFYVTEMHDIYP-TNNFL-QQNIINEWGKTLS-DVPYINFTD-TFQEELSILIISEYFARFGWKSPFHP-KKTKG-EIFRDKYMRI-YAAEFMERVEQ-MMYYNDTAIGASIVYISLQEDDTYAAVVLPHHDTNVQQLLGRMNNQSIYKWFRDS-KSHRIDLHLPKFGLVNRISLKPFLEYYKLESLFKKHESGLKSMIK-GESYINDYMHVSSINVDEIGSHSI----------------------------------------------------------------------SNDK-QPGTIVFLVNKPFIFY--LYNSKKQLILHL
>Tk_KII64058_Athr
--KVNEFTFKLANFLIRLFAFSISGFIAYLTLSLV-NKG-LTGSTKDQLIDLLNCNRSRMENQCMNQFSKIGSAKSAIFHSKPVMEIFSQIALEYYDTEMRSVDP-TNNDL-QQARINAWGNTLL-EVPYTNFVE-SYNEELSLLIMNEYFARFKWKIPFHP-QATRR-GFFKDIGMNE-IAVNFLKKVEY-LKYYNDTALGASIVFLSLEEYDTYGAIVLPYPDNNIQDLLRKIKSQKIYVWFHDS-DAIRIELHLPEFELVNRISLKPFLEHNKLSSLFNKNGADLTNMIK-NGAFINDYMHVSSIRLNDKGSYVT----------------------------------------------------------------------TATE-DPKTLKFIADKPFILY--FYDKSNNLILYI
>Tk_KII68539
--TINELTLKLTRYFLTINAVSISGFIAYLTLLLL-NAG-LQGQSKYDLSNFLDCNKNVFEYECMAEFMTVGKVKSAIFHSKPIVETFKRIANEIYGIEVINIDP-VWEEH-QRHAINEWAKSIV-EVPFHYLFR-PFNIDLRLLIINEYLVRFKWFTPANK-GYTRY-GTFTNANSRP-IKVRMMRMVDM-FHYHNDSEIKASVVFVKLETDGIFG----------------------------------------------------------------------------------------------RCGST-----------------------------------------------------------------------------------------------I-----------
>Tk_KII73631
--TINDLTIKLANHLLGINVVSFSGYLVYLTLLLI-NFG-LQGQAKYNVSAFVNCNKNVFEYECMEEFSKVSTIKSAIFHSRRLVETFKQFALEKYDTEFINIDR-MYNLR-QMNTIKEWSVLLK-RVPFYELSE-QGHEDLMLLFVQEYFVRFKWLIPLNK-RNTKG-KTFTDINSQT-YNVKTMRIVDI-LNCYIDKESKASIVYVNLETNGTYAAVVLPFPDNNVKNLLQNITV--I--FLLKY-RVKKL-----KHGILCHLKLK-----------------------------------------------------------------------------------------------------------------------------------------LLY--IYRYLELLA---
>Tk_KII73627
--TINQLTLELANYLLGLNTVSVSGYLAYFTLLLV-NFG-LQGQAKYDLSAFLDCNFNFLEYECIDEFLKIGGVKSAIFHSSLSVDNFKQIAKYVYNFELEYIDS-INKEY-QANTINQWTQLLH-HVPFHYVPE-SFYREVKLLIINEYLISFKWMAPTSR-RYTHS-ETFTDYYSRK-ITVKMMRMIDH-FRCYTDVDIKADIVFVNLETNGTYAVVVYPYATSNVSDVLKNMNV------------------------------------------------IDICKI------------------------------------------------------------------------------------------------------------------------------------
>Tk_KII73629
--TINDLTLKLANYLLGLNTVSVSGYLAYFTLLLV-NVG-LQGQAKYDLSAYLNCNYDFLEYECMDEFIMIGSVKSAIFHSAPPVENFIQMANYVYNFELVDIDP-IYHEG-QSNTINQWSLLLK-HVPLEYIPD-TFYRELKLLIINEYFIGFKWLTPINK-RYTYS-ETFTNYYSRK-ITVRMMRMVNY-FRCYSDDEFKADIVFVNLETNGTYAVVVYPYVNSSVKDVLKNIN--------------------------------------------------------------------------------------------------------------------------------------------------------------------------VIM--IY----------
>Tk_KII73625
--SVNKLTLNLAKYYLGVNTISVSGYLAYFTLLLV-NTG-LQGQAKYDLSAFLDCNYKFLEYECIDEFSMIGRVKSAIFHSSPPVEDFKRIAYESYDFEHISIHP-TDGAR-QYYAMEYWTELLK-NVPISRLPE-SVYTELKLMILHEYIVSFKWLKPAKA-RYTQI-APFTDLYSRI-IPVKMMRMIDY-YKCFHDDDVRASILFIDLETNGTYAVVVLPYLNENIMDVIKRLN--------------------------------------------------------------------------------------------------------------------------------------------------------------------------VFYHNI-----------
>Tk_KII73632_B13
--TINELTLKLANYLYQMNTVSFSGYMAYFTLLLL-NFG-LQGQAKYDLSAFLDCNKNVFEYECIDEFYQIGSVRSAIFNSILLVESFKQMAIETYDFEFKSINP-TNIAD-QYKTITEWTNLLK-NAPYKYFPE-AYGTELEIFIFNELFIKFRWLIPANI-RYSGN-QIFTDINSMQ-YQIRMMRMIDF-FGFYNDTDLKASIVFVKLELNGTYAAIVLPFVDNNIAYVLKNMNDQHFKTWFEHS-EQKKIELHIPHFGIVNKISIKSFLEFYNMNNLFVYNGADFTNMVG-GAGYINDIIQVSAIHINESGSHMS----------------------------------------------------------------------SPRR-EPKIPSFYVSRPFIFY--LYNSNQNLVLHF
>Tk_KII73633
--TINELTLKLANNLLQMNMVAISGYIAYFTLLLL-NFG-LQGQAKYDLSAFLDCNKNIFEYDCIDEFYQIGSVRSAIFHSRLLVESFKEVAGETYDFEFKSIDS-TNIAN-QNKTINEWTNLLK-SVPYKYFSE-AYRTEFILFIFNEFYIKFRWLIPANT-RYSRN-QIFTDINSME-YKIRMMRMIDY-FGFYNDTDLKASIVFVKLEINGTYAAIVLPFIDNNIAYVLKHMNNEKFETWFDKS-ESKKMQLYLPHFGIVNQISLKSFLEFYNMRYLFVYYGADLTKIIR-GAGYINDLIQVSAIRINESGSHMS----------------------------------------------------------------------TPPR-EPKIPSFYVSRPFIFY--LYNSNKNLVLHF
>Tk_KII73955
--TINELTLKLANFLLRINSVSISGYITYLTLLLL-NIG-LQGQAKYDLSVLLNCNKNVFEFDCMDEFMKVGNVKSAIFHSNHHMETFQAIAMETYNFELIEVDP-RNNDL-QKFIINYWGQTLK-HVPFHDLFE-PYTTDLQLLIINEYFISFKWKLPANP-RYTNI-LEFTDISFIT-TQVKMMRMVDH-YRFYNDQELQALIAFIELEEKNTYAVVVLPYLNNNIQSVLKGMEV-----------------------------------------------------------GVFNNL-----------------------------------------------------------------------------------------------------EPYNTI--LV----------
>Tk_KII73956_I2
--TINELTLKIARYFIRLDIVSVSGYVAYLTFLLV-NIG-LRGQAKYELSLFLNCNDNIFNYECMEEFFKIGMAQSAIFYSKPLVERFVQIALETYGFDHSYIDP-TNIDI-QTYTIEQWMKSIM-KAPIYDL-Q-NLKEELRLLIINAYFVRFKWKIPCIK-RHTHF-GHFTNIYSEK-IKVYMIRMIDD-YRYYNDEDFKTSVVFVALEQNDTYAAIVLPGEGINIFYVIEHMNSHKIKKWFNES-QIAIIAVFLPRFKMFTKYSLRSFLEFYNISSIFKSNQADLTRMIK-GEGYINDFLHVSAISVNESGSFTT----------------------------------------------------------------------SIPN-PIKFPQFSALRPFIFY--LYNSKHNIVLHF
>Tk_KII69164_Neuro
--RINDFTLKLVNHLHLRNSFSISGFIAYVTLSLL-HIG-LRDPAKEQLSYFLNCNKTFSEYHCLKEFLKIGSYQSAMFHSKKPHEIFKEMALQYYGVELHPINA-KDKIL-QLQALNHWAETLP-DVPLKRFRE-SFEDEISFLIINQYFVKFQWKVQFNP-KSTKN-QLFRNINSKN-ARVNLMRVLDF-FQYHDDPEMKASVIYLDLMEEDTYAAIILPYINNTVTDLLPKLTSKILESWVLKS-ELKRISLYLPRFGIMNKISLKPFMEHHNFKSLFNKTQADLTKIFD-DGGYINDYIHASSIQVEEGGSYIP----------------------------------------------------------------------VNDV-KEQTMNMKVIRPFIFY--VFKKSEGLILHF
>Tk_KII67019_PAinh1
---------------MEIRPVSISGFIAYLMLSLV-YMG-IRGPDKHKLSYFLNCNKIFLELDCIIEFSKIGSVRSVIFHSKTPMENFKQIALEVFETGLQNIDA-TNNDR-QFHTIDEWAKTIT-DIPFNDITV-PFKEELSLLIINQYFARFQWKTPFER-RYIRK-GTFTDIDSET-ENIELMRKTEY-MKYFCDHNLKASIVYLPLHVDGIHAVVVVPFEDNDVLTVLNGMNALTLDYWLRNY-KLQRIDLYLPKFTLSNIFSLKDFLEFHGLNFLFNKNGADLSFLIK-NGAYLNDFIHASAIKINESGSYLS----------------------------------------------------------------------SSTE-EPRDTPVIASNPFIFY--LYNSTDNLVLHL
>Tk_KII64280_B13
--SLNDFTLKLANYLLGMNSVSISGFMAYMTLSLL-NKG-LRGPAKRQLFDFLNCN-KNMEDECSDEFSSIGSLKSTLFHSQPLVENFRQTAIETHGMDIQAIHR-TNIDQ-QIQTINEWGNSIP-DVSIRPLTE-PFESPLRLLIINQYSVRFHWKSALGK-RNTNK-DTFFYLNSKS-IQIKMMRIVDY-FRYYEDTYLKASIIFVRLKEKDIFATIVKPYIPGEILDLVKKLTSDRMYIWNLDA-KVKKFHLRIPKFRFVKKYSLKSFLESFKLNSLFKNNEADFTSIIK-GGGYLNDLIHVSAIRVNEDGSYSS----------------------------------------------------------------------SDQT-ETSTPLIEATNPFIFY--LYNSSNNLILHF
>Tk_KII67012
--RVNEVTLKLAKFLLSINMFTISGFVAYLTLSLL-NIG-LRGPSKYQISDFLGCNKDIQEYGCMDEFNDVGRTQTAIFHSIRALEDFKQMALENYNIELIPVPR-GSDLR-HITIINQWAKNRK-DIPYGDFIQ-PFRDEISSLIIDDNYIRFNWEVSFRE-AWTSK-GIFTNNNGKN-IVVDTMILIEY-LYYLDDNNTKASILFLPCDDYDTFSVIVLPHEETNLVAVLKRMKVPSIAN-------------------------------------------------------------------------------------------------------------------------------------------------------------------------------------
>Tk_KII73952
--AINKFTLKLVKFLLKINSVSVSGFVAYLILFLV-NSG-LPHQQSLKLSRLLNCNTSLLDYECMDEFSKIGIAKSVIFTSKLLVETFRQTALEHYEIETQPIDS-KNYYN-QLTAVYEWSQILK-DTPLKKWMT-PFNKDLILLFISEYFIRFQWRTPLNH-RFTTR-SEFIGINGDA-FQIETMRVIDY-MRYMDDPEEKARIVFVHLAQSDTFAVVVIPYENSDVLDVVKRMSVI--------------INLNLDQKTV-----------------------------------------------------------------------------------------------------------------------------------------------------------------
>Tk_KII61681_PAinh2
--SINELTLKLANFLMGVESLSISGVIIYMTLSLI-HYG-LHGSDKDKLSDFLNSNSYVLQFTCMEKFSKIGISQSAIFYSTPLEEYFQKFAMRAYKIDYKYLEY-THRGF-QMMEMNNWARSLQ-DSPFTEIDE-SLDEDLRMLIINAYFIRFHWGLQSKN-RYTKL-RKFTLNETRE-VYVKMMRMVNI-FRCFDDNTLNASIVFVPLKENNICAAIVLPHEMNN---------SSTMKSWYNKS-RYFKISVVLPRFGFIQKISMKSFLEFNQLNGLFDKKEADLTNIIY-GGGYINDYIHVSSINVNDSGSHAI----------------------------------------------------------------------HFSN-TKLTSDFHVNRPFIFY--LYDIIDNLVLHF
>Tk_KII61684_I2
--SINEHTLKLANYLLRRNLVSISGILSYLTLSLI-NTG-LHGPEKDQMLGLLNSDTFEMLLSCWTEFSRIAVSKTAIFHSSNLTDDFKQKAIGSFGIELIGIDA-NSEMF-QRYIIDKWKRSLP-NIPFLDSFK-PFQDELKLLFMNQYYLSFQWRLPFNK-RYTKI-GSFTDIYNSV-VNVHLMRIVNI-LRYYKDEQLNATIVFLQLKDTEIRAVVVLPDADTNIKYILKRMKSEKIKQWFEHS-DTIRIALYLPRFRIIQKVSLKSFFKFYQLSGLFMNNGADLSQIIN-GGGYINDYIQISGIKIDEHGSYAL----------------------------------------------------------------------EKPY-QPLTMPIEITRPFIFY--LYSWEKNLVVHF
>Tk_KII61682
---MNKLTLQLANHLLPTEPISINGVIAYMTLSLL-NTR-LEGNEKFQFFDLLSLNSYLYDLTTNDEFSSVGIGKSGIFHSKTLDKYFELMAKHAYHMDLQDINY-PNQGF-QIKLINNWVKSLN-DTPFGDIID-HFPEEIQLVIINEYFIRFKWRFPSKK-KFTKM-QYFTDIFYRF-IKVKTMRIVDV-AKYYEDVNLKASVVIIQLKDQEISAVIALPYKNNTVYNLLKRMNV------------------------------------------------------------------------------------------------------------------------------------------------------------------------------------------
>Tk_KII61680
-----------------MGSVSFSGLIVYVTLSLI-NFG-LRNPEKAKLLYLLNCNHYVIQLSCLREFGEIGGMKSAIFHSSPPVENFQQMALENYDIHFENINA-VNYAS-QHATIKEWSKSVQ-ENDFFDLNN-PLETELSILPIDDLYIRFNWIMPLKT-RYTEK-RNFTDNLGNQ-FEVNMMRMVNL-LKYYHDTELKASIVSIQLQNTSFRSC-----------------------------------------------------------------------------------------------GCFT----------------------------------------------------------------------------------------------------------
>Tk_KII69368
--IINDATLQLAKYFLASQNLAFSGLLSYLTLAVV-NVG-LGGQTKYQLSEYLHYNNDFHTEKKMDQLQNISVVHSSIFHSGRIQTSFMKMATEIFDLDFILTNS-SDITQ-RMQIIQEWLHERM-PIINAHYAI-PIENQFSTIILNTCYIQHEWEQIFNK-ERTTA-QIFIGPEGN--TWVQMMNNTDG-FRYYEDHRNGAKLVYLPFKDQDIYGAIVLPNPAIRIESVLVKVN------WFRYS-TIKEVNLMMPKFKIGNIIDMKRPLNNFNITRLFSREDANMSIMMT-DSGYLNDYFQFSSIDINEFGSYVK----------------------------------------------------------------------VEPE-KYKIINFHVNRPFIFF--IYDRTNRLILFI
>Tk_KII69369_I2
--------------------------MSYLTLALI-NVG-LEGETKYQLSEYMNYNSDDMSYYKLESLRTVSVVHSSVFHSGRIQIKFMEMAKELLEIEFIRTNS-SIFTE-RMYIILQWLHDRM-HILGGHYFV-PVEEEYSTLIINTCYIHYNWERMFNS-EKTTI-QEFWINDKNS-IPVPMMNITDV-FRYYDDARTLTEIVFLPFEGQDIYAVIVLPNRLITVEYLLSYIDSISIHRWLRYS-TVKEVNVMIPKFKIFNMIDLKQPLNHFNVTRLFSQKYADMSKMMI-DPGYLNSYFQFASIDIQESGAHVM----------------------------------------------------------------------GEPR-VIPIINFHVNRPFIFY--VFERSNELILFF
>Tk_KII69367_A38
--TINNATILLARCFLQSKNFAFSGLLSYLTLAVI-NIG-LQGPTKYQLSEYLNNNTNKKAQRRMEYLESISQVYSSIFYSGRTEENFEQMAMELFDFELFHIHG-STVSQ-RIQIVLDWIHEKM-PVIGGYFKM-PFDDEFSTTILNTCYIKHKWDQMFNT-KKTTA-QLFTNGYDQK-IVVPMMKNMDA-FKVYEDPMIGSRTLFMPFENEDIYAAIVVPFHS-SIEHILNKIN---V-----------------------------RILTNLRAT-LFSREEADMSQMMK-DPAYLNDYYQFASIDINESGTYVE----------------------------------------------------------------------VTPE-VINILQFHVDKPFIFY--IYARPLKLIIFF
>Tk_KII67011_B11
--------------------------------------------------------------------------------------------------------------------------------------------------------------------------MFKNYKGNQ-VRVKMMEITDY-FKYCDDKVNRVHVIFIPLEYPSMYGVVVLPKGRVIIKSTIKYIDFKRMGNWFANS-HQTKINLQLPKFKILNKIDFKSVLKHFDVSLLFTKNKANLGNMMM-DQGYMNDYFQISSLDITEGGSYVD----------------------------------------------------------------------PIPP-KKADVNFHVTRPFIFS--IFENKLNLTIFM
>Tk_KII73772
--EINSFTLSAVRYFFNSGNLAFSGLNNFLLLGVI-DLG-LRGESGLQLSNFLNENETTRYILDLKISLSIMEVQFEAFGSIHILSRYKKLVDRTL--------------------------SYT-NHKIPF----------KFIEMGGLFYTQ---------DGHSE-GIFFIGDNES-KRVEYMRIKHK-FLLNYDPNLGANILFLPLKNRNVFGAIILPRYGKCIKRISTNL-----ERYFDEA-KLSKVYLTLPKIRIIKINKLRSYLMNKSVDKMFIYKEADMSGMSR-DKAYVLDIYQQSIIVFNENGKFII----------------------------------------------------------------------PRSQ-N-DFVNFLVDKPFIFY--TYVPRNKTVLFM
>Tk_KII72286_B13
MSPVNDFGSLVISQIYFTGNIALVGPYLYYLMALI-SVG-TQGQTLTQLSTLLRAEPRVRRIRRKEVMESISNFTSFLYHDWEVEKEYQEIT-EIMGLEFRSMFL-SSKRE-QKPKIEQTSGDTG-SGHSSR-SS-SLGSENYLTVIQKVSYASTWMFDFNK-ALTKS-ELFFHDQRRQ-SMVLMMNMRNI-YRYYGDYFIPVEYLFIPLLEKPVYAVIMLPKPGYTIKDVIDDKTIQNLVDPFLSS-NPCIVDVKLPKFRIVTKNSLSGVFKKLNVTHLFNKHLADTSIMSP-GLPYVQNILQSVFIDISESNVNIL----------------------------------------------------------------------KTTS---KFVEFYVKRPFILH--IYWQEMNLKLIS
>Tk_KII72295_I2
MSSLNHFSELVLKHLFSTGNLAFSGAGIYSLMAVI-SVG-LNGRTNDQLTRFLKTDRLREVLKMREDLESKFRYSMVIFHGIDFKEHFLNIYKEIINTPPKRTKF-SNPVE-SMREMNLWMELAS-QRRVTNFSK-SVIHEGALVLANSIVLEISKQDWFPQ-SLKSK-DLFNPIHGRS-FVVRIIDKLGN-YKIFEDNEERANYLFLPFPGNDFFAVIVLPHEDQSITDFLKRTKPNHLAPAYSES-RLKYLHVKIPIFNITSTLFLKDTFFNHGVTNLFTPGAADISGISY-KRGFVEDVVQVASLVVNHLGNFVT----------------------------------------------------------------------EQTN-F-SIRSFYVNRPYMFY--IYAPDTGLILFS
>Tk_KII72296_I2
MSSVNAFGNTMFRELYHKGNIAFSGMVIYHLMAVI-DMS-ISGKTKEQLSAFLREDDLISNLQSREEVESCSKLKSIMFHSIGINERFMVISNHLVDLNCRFQNF-SFPGE-TLKLVNKWIKSNT-YATPKSFDI-HFESENSLHFINTFSFPTLRSSLFDG-VRTNT-DYFRREEGVL-VEVTMMYTFGQ-FPIFYDPEEHVSYLFIPITNKNLHVAFILPTEDCCLRDFVMRMKPNHLSTAYALA-SVRNMHVFIPKFKISSSLHLKKAFLNNSVIDLFTNGVANITGITN-MEGFIQSIVQIAEVEMDE-NIFSW----------------------------------------------------------------------LSPK-Y-DTKKFNAIRPFMFY--VLDKDTGLIILS
>Tk_KII62462
---------------MPTSNVVYSGAGLYFLFVII-QAG-IKKEANPQISQLLSQSDTSMTTTFQNLIKSASKFESALFHSCRIKKHFRELSDEFLGLEFRKIMF-LNISS-AKILIRGWIQSKL-SGKGTKFGR-RLEPDTLIVYISILVFYRAWLTSFDV-KSTKR-ELFYIGNGQE-STVLMMNKISP-YPILDDSSIDVRIIFLPFTGIGLFGAIILPRKGHSLRETSQSFR---------------QVHLKLPRFTILSKHRYIDAFIHLNISDEFFKNIANLIGIKN-SDGLINKFFQITDITIDENGARTP----------------------------------------------------------------------FN-I-SHEPKAFFVNRSFLFL--VYSSYSKLVLYA
>Myxobolus_pendula_DN61105_c0_g1_i1
--KINEFGWKIILKIGYKNNIAICPAHLYILFANI-SRG-SGGETVQQLQSVLTEDKSMRAISKNSALRCISKMRLGIFHAPDISDDFRKATRDMFELDLQKVNF-HRYRK-TLGIINEWVEKNI-EGMTA-LDLQEFPASTDFVVVNTILLKAEWRHKFDS-NRCQT-GKFINEKRKV-VEVEMMSKDFS-FDYIDDPGNGIRILFVPYKRIGIYGVFVLPNKRIKMKTLLNKFKINLMKTWFEKC-QKRLVRAMIPKFNISMSHKLRDIFLKLGLRDLFTRNYCDISGITS-ENSCLSEIAQALNVTVYESGTTAT----------------------------------------------------------------------HHNS-NDNSVEFIVNRSFIFM--VYDGESNTILFI
>Myxobolus_pendula_DN15474_c1_g2_i2
MSKVNRFGWKILLQAAFTQNVVSSPPVGYKLLASI-CLG-ISNEDTKQIRYLLKSDEGSYKIKKETAMGKKMRAHYSLFHRKDLSKKYRKLIEKVFSPEFMKTEF-YVPEI-AVSAINSWAVSKL-KGSAMNIGE-YFSEETRFLAISVFKFKARWRDRFNE-SYTCE-EQFFVDNRTS-SDVTMMKKTGF-YKYVKDNNRNVSVIFIPYDIPGVEAVFIRPHDRKQLQKVLRNIKPNLIKNWKETS-KKMIISISIPKVNLTTTFNMKKTLMSFGIRKIFDYRNVDLSSIND-KQVPIEDLIQVLQVELSERGSSIV----------------------------------------------------------------------IDPD--ESDKKFCCNKPFIFC--IYEAVHDLVIYN
>Amphilophus_citrinellus_A0A3Q0R4D0_H
LSSTANLAFSLYQNMANVENIIISPVVVASSLGLV-ALG-GKASTASQVKTILNAAQLHSGLAELMEISVTWKISNRLYSSVTFVDEFVKSSKKHYNCEHSKINF-RDKKS-AVNSINEWATKST-DGKLPETKD--VEKTDGAMIISAMFFKPHWDEQFHD-KMVDN-RGFMVSHSYT-VSVQMMHRTGL-FGFYDDTANKLSILSMPLAHKKSTVVFIMPHQVEPLDRLEKMLTKKQVDKWLGML-QETATAVSLPKVSMEISHDLQKHLHELGLTEAVDKSKADLSKISK-KDLYLSSVFHACALEWGTDGNEIN----------------------------------------------------------------------IS----INPKLFYADHPFIFL--VKDQKTNSILFI
>Oncorhynchus_tshawytscha_XP_024249814_H1
LSNSASLAFSLYQNMVDLENILISPVVVASSLGLV-ALG-GKASTASQVKTVLSADQLHAGLAELEEVSVTWKISNRIYSSVNFADAFVKSSKKHYNYDHTKINF-KDKKS-AVKSINDWAAKST-DGKLPETKD--VERTDGAMIINAMFFKPHWDEQFHQ-KMVDN-RGFLVSRSHT-VGVPMMHRTGL-YGFHEDTVNKLLILSIPLAHKKSSLVFFMPYHVESLERLEKLLTCKQLDDWMGKL-KETAVAVSLPKVSMEVSHNIQKHLGELGLTEAVDKTKADLSNISK-KDLYLSNVFHASAMEWDTDGNPIN----------------------------------------------------------------------TS----INPKLFYADHPFIFL--VKDTKTNSILFL
>Cyprinus_carpio_XP.018931968_H1
LSTSANLAFNLYHNIAGLDNILISPVVVASSLGMV-AMG-GKSSTASQVKSLLKADHLHKGLSELTEVSVTWKISNRLYSSVSFSDDFVKNSKKHYNYEHSKINF-RDKRS-AINSINEWAAKST-DGKLPETKD--VKNTDGAMIANAMFFKPHWDEKFHH-KMVDN-RGFLVSRSHT-ISVPMMHRTGI-YGFYDDTQNKLLMVSMPLAHKKSSMIFIMPYHVEPLDRLEKLLTRQQLDTWVSKL-EERAVAISLPKISMEVSHDLQKHLAERGLTEAVDKSKADLSNISK-KDLYLANVFHASALEWDTEGNPFD----------------------------------------------------------------------TS----INPKLFYVDHPFIFL--VKDNKTNSILFM
>Cyprinus_carpio_XP.018943476_H1
LSNSANLAFNLYQNLADIENILISPVVVASSLGLV-ALG-GKSNTASQVKTVLSATQLHSGLSELTEVSVTWKISNRLYSSVSFVDDFLKSSRKHYNYEHSKINF-RDKRS-AVKAINEWASKST-DGKLPETKD--VEKTDGAMIINAMFYKPHWDEQFHH-KMVDN-RGFLVHRSYT-VSVPMMHRTGI-YGFFDDTTNNLLLLDMPLAHKMSSVVFIMPYQLKRC----------------------------------------------------------------Q-KCTLVSALNTVSALD------------------------------------------------------------------------------------------------------LYEPTSKLVFTL
>Cyprinus_carpio_XP.018978761_H1
LSNSANLAFNLYHNLADIENILISPVVVASSLGLV-ALG-GKSNTASQVKTVLSATQLHSGLSELTEVSVTWKISNRLYSSVSFVDNFLKSSKKHYNYEHSKINF-RDKRS-AVKAINEWASKST-DGKLPETKD--VEKTDGAMIINAMFYKPHWDEQFHH-KMVDN-RGFLVHRSYT-VSVPMMHRTGI-YGFFDDTTNNLLVLDMALAHKMSSVVFIMPYHVESLE----------------------------PEFSISKYHAMLKHS--------------------Q-KCTLVSALNTVCALD------------------------------------------------------------------------------------------------------------------
>Cyprinus_carpio_XP.018966625_H1
LSNSANLAFNLYQNLADIENILISPVVVASSLGLV-ALG-GKSNTASQVKTVLSATQLHSGLSELTEVSVTWKISNRLYSSVSFVDDFLKSSRKHYNYEHSKINF-RDKRS-AVKAINEWASKST-DGKLPETKD--VEKTDGAMIINAMFYKPHWDEQFHH-KMVDN-RGFLVHRSYT-VSVPMMHRTGI-YGFFDDTTNNLLLLDMPLAHKMSSVVFIMPYHETLL----------------------------------------------------------------E-VHTCVCTKYCVCTRQ------------------------------------------------------------------------------------------------------------------
>Cyprinus_carpio_XP.018930484_H1
VQPTWSLGLQLYRSLRSQTNTFISPLLLANSLLAL-EGG-AKGSTAGQFHDLLRITAVGEALTKLKSVRYTLHSSSALFQVPRLEKSFLEKLQIHFGLQHVALED-AQKQT-DMEKLQSWAKSGM-DGEETALELALETKPGAMILANALHFRGFWDRGFYH-ENQDL-RSFFGTK----TKVPMMHRSGV-YRHYEDMENMVQVLELGLWEGKASMVLLLPFHVESLSRLDRLLTPDRVEKWLEKL-NSTSMALSLPRAKISSTVNLQKQLAALGLVDAWNETSADFSTASR-GKLHLGAVLHWTSLEAPESGSK-----------------------------------------------------------------------DGMHE---KPKIFYADHSFIIL--VRDSSTGALLMI
>Stichopus_japonicus_A0A2G8KB81
MGVANEFAFNFFKVIAQNGNIVFSPSAIAAGLSLM-QLA-SKNETSQEINQVMGFEDLHTAVGARSLLFWGFYGASRIYTKLKINKKFRKSSLELYQTVVEGKNF-EDTRH-AVRDVNHWLGEEM-QHTANDLTENHVDKTDLIVMINALYFAGKLETPFLS-SSTKI-GKFFSSETDS-YNVAMMNVKCS-FPYFYDTDMKCQVLEMPYHENKFRLLLVLPEERMGLSAIESSLTVQTLQKWCRPR-QMDVVDVHLPRFDLDYTIDPSEGLKVMGISAIFNPEKADLSGIG--DNAYLSKFFHYARVGVQEHGIIPG----------------------------------------------------------------------EDQD-V-SFETFKADHPFLFL--IQDKRKGAIVFM
>Hadrurus_spadix_A0A1W7RA33_Neuro
LKKIHAGTMRMAAKLFSNENTVWSPLTVTLALNLL-LEG-TTGETAYEIKSAMGWIHIRSYVSRTTRLNLDIIVANRIFNSYDVSMSYKNILSQHYRANIDQIDF-NNAD--AVENINRWGRKES-RGQIKEIPLGTIDAATKLVLSTFLTFNGRWKLPFSP-NHTQK-AEFTLTSGKN-RKVDMMYQTGR-FMYGEFPAHGFKALELEYIEPNISMTVLLSQRISHLKALLYEQDGKMLINIRNKM-KKDNVDVCLPKFTVETGRSIEHQLTSLGIRRLFTPTAANLQSITN-SELYVQKIIHRVKMQVDESGTVGQ----------------------------------------------------------------------ASSS-SVLTPSFCADRPFLFY--VEDKEMNSVLFW
>Tk_KII62425_GDnex
MSVVNDFILALAKKIFFRGNMSFNGLTAYLLLAII-SIG-VDNNAKDQLIEILKQNHIAELFLVRDELLTEFTVYNLVFHGCKVRKNFKDMAKETLNIRFDRINS-TKFKR-ATSILNHRVQQYV-ENLHQDFVGRWNFKQPLLVFVNVASFNKYWHVPVRK-VNTRR-EVFFRSSIRK-HTVFMMSMIGL-FRFTTRE---FDVAFLNYDESEIVAAVIVPTDFTDVAELFNRFKYHDLQTLYNES-EPRRMLIKLPKFNMFINIGLRDTLMNMEIKEIFQNQTQNINRISK-DASFIDQIFQVSMISIDEEGTWSN----------------------------------------------------------------------PITQ--PEEVSIVANIPFIFI--LFHPGLKFICSM
>Trichoplax_sp._A0A369SA27_B10
MDAINDVGCNLLKQM-KRKNIIISPLGFSTALAVV-HYG-ANGETAKQLETVLQVSSASLFLERVKEVSHFFKVSVGLFSDIHLSNQYHTQMAKIYHGTFECIRC-EDDMD-AYRAINKWVKRRS-MKRITSVSERAVRSFDNFFVITTLSFNCRWEYQFSK-GNTTT-GYFYEKIGKS-HRVKMMKSCGWRLRHMHERQLGFEILELPYECSTLSMYIMMPYDIVSLDTIEKHLTGANINQWILKL-RPKQVDLTMPRFGLKHIYNMNDIIKAMGATSLFHHKLADLSGITE-KDCCLARFIHSLSITLDEYGTTAM----------------------------------------------------------------------NGRQ-RKSNVKFTVDHPFIYF--ICEKQFGCMLYL
>Toxocara_canis_A0A0B2VH56_B6
IAAQAEFAVELLRYSTADSALVISPYAMGMALAIA-SEG-ASSITTQQINSVIANGQIQEYFISEERFRGIIRLANFVVDGFVLKKKFADRITKDYGVRIRVTDC-SNISA-ITAEIDEWTLNVT-NSSITAASEANILLDSCLFLISVVHFEAEWAKKFKY-DETFP-KDFYVSKDNV-RQVNMMPAFGL-FRYTEDG---VQLLGIPYNDNETFLYLFLPRDRDGLENVIKEISGKRILALIRRC-KIVDVEVEIPAFRIESGSDMKDALIKMGIQNAFESS-ADFSAISQ-SNLFLST--------VNENGTEAS----------------------------------------------------------------------KVRE-PNGHIKFIADHPFLFA--VV--RDNVILFI
>Haliotis_discus_AEH84498
LTACNRVSLGVYEEVANNNNVVFSPISICTLLAVC-VRG-ASDKTLVELRKSLFLEEMSSVYGAYRSFVVNISTTNIMIQNFQLVDRTVQDYQQTFNGTLLEFDP-EMKSE-VSTSINNMLSFAT-GGMVKGLSADDITSDQALYLFNTLYMSARWRDQFFT-METRQ-QKFYLDGNTH-IMVPTMHKRGN-YRWNKNTKLGFDMLELPYEGNRFATYIILPREKDGLARLEKVLTPERLEKAITNMKKAAKTEVRLCYVILTNDLN-TRALKAMGVEHGFTNT-AEFPLFTT-LPITVSNVIHKTCIEVNEEGTEAA----------------------------------------------------------------------AATG-MISIYNFVADHPFLYF--IAHNKKS-ILFL
>Kudoa_iwatai_JRUX01000750
ISENYELMFKVLKKMNYKENFVFTPLGIAIQLGIV-AEG-SWGSTRNEIINVVGNE-------------QSMKIFTIIFHSEPMRSTYSTSIHHKYGTFLCETNF-QKKDE-ALKIINYWISDVT-NDSITWIDPNNFNDQTTFIVSGTLIMKASWVYHFKS----TK-SIFILTNGKT-KTVKSISAKNI-FQCSGASIPNVDICEIPLNNPRYTSIVILPHNYKDICKIVNSLDLSMYQRWLHCL-APLKVRVTLPKFSIYTSENIEKYIISNGISKVFTKD-ANLSLIFP-LKSSLDHLTSSTYILVDQDGIISS----------------------------------------------------------------------EQKS-NNPEFEFNVNKPFLFI--VHDHK-------
>Sphaerospora_molnari_TRINITY_DN53719_c0_g1_i1
MVFLNQLAINLLRLLVPQKNVIFSPHSLYTCLGTL-QLA-ADGVTREEFVNVLGQN-----YQTLSDVLVAVNYNCYMFIYNSLNETFQNIVNANLNAHLHPLNM-LNKPG-AAAAINQCVNRTT-LGVVPCVSPQQISSNDRLILVNAVFFRETWKIPFAS---VGI-LPFQTRAGPI-IPVQMMQMTNT-MKYLRDDPNGLTIFNLEYSNMRFFAMVILPDDPIMFMNFINSFTADQYYSILSTW-VDSPVSLTFPRFDISSKSNLEEYMKKLGLVKVFDPIDAELPLLSV-HHTHLSKLTQTGRLIVNQNSTTAT----------------------------------------------------------------------NYD--IVPPIEVVVNKPFMFV--IYDSISQAMIMT
>Sphaerospora_molnari_TRINITY_DN56267_c0_g1_i1
MSTSETFQMENLLEIISNENMLINTAGIATVLKIL-EIS-LNDDLRRKVNDFA-----------TNDINVKCLNANGVFMTIPINEEFMRDCRQIFDALIMKIDL-SEKNR-ACDEINAWAKEKT-EGFIECLQPDDISPALALLLVNCMFFKGSWKVTFNS-LNSYT-NTFTLSSGKK-ISMPFMNLEEA-FCCILEE---FVAVKLEYADERYCCILAMSQE-KDIQDCASKLKMSHVSELIKTQ-YRDKIILNLPKFDVSSEMNLSKVLTNLGLAEIYDQNAIVKGKIAD-CDLLVSEAKQLNRIKVDEKGTTAA----------------------------------------------------------------------SVTM--LMPAIVTFNKPFLMI--IMDTMHMVPVMG
>Ceratonova_shasta_serpin3T
--QAFILAFKALLDFGWSSNKIFSPLSLLHVFHGL-NSF-ISENDSNIISEYIDVS-------------------GRYYEYFKIENEYKTETNFWLNLKEKNIDFYFDTNEDNYKILEEYSEKNI-EEQTNELSQ-RTNDFYKITCCTKLEFENMWYEAFRS-GANKM--NFESSPLLT-KKVDSIFIKTM-INYQIDKKFQYSSLSLPFSNERYTAIFILPDQNNNLENVLSTRDIQKVYFDIKSS-LKHPIDMMIPIINIESEVQLTEFIKNIGMSSLLEKDKTPLK-VSE-EKIILSDIVQKIYLNINGDGKIKS----------------------------------------------------------------------RGE--I-ESKKMIFNRPFILI--IMDTVKKCLVLA
>Kudoa_iwatai_GBGI01013600
VDRLCDHAISFLQYTGWSYNVVFSSIGCYISAALL-QMC-TSGYTMKELEKFTGYNDEIIKISSLTYLLSFKKYQTKMFTDFEISQKLFEHLKILFHPAIQTVKF-DQKNQ-TIKLINQWLKKLS-KDKMIPIQRTDIANHGRIFVVSACYFRKKLKMNLCD-TTKVN-KPFFNFFGEV-IYTDYVTMVGE-CKYFKDECKTFSLISIPFKDDRYEYIVMSPNFSVTMKSFLQNTDFNEVSLIYHLP-LIENVKVTIPKMKLIDKRNLLAFITHRGVTTLTTTD-CNIGKIQE-KKHPISRLINTVSVIVEPIYTTKN------------------------------------------------------------------------TD---SKNQIFFDHPHISM--VWDKELGVPIFS
