# Supplementary material for: Genetic Diversity of Serine Protease Inhibitors in Myxozoan (Cnidaria, Myxozoa) Fish Parasites
Source: Microorganisms. 2020 Sep 29;8(10):1502. doi: 10.3390/microorganisms8101502 (PMC7650755; doi:10.3390/microorganisms8101502)
Supplement: Supplementary file 1 [file microorganisms-08-01502-s001.zip › Dataset_S4.fas]

>Myxobolus_cerebralis_serpin6
-------INNFGFETMKILTE-SNI-ESNICFCPTGVYFIMSLLEMGSKGNTFDELKIILGEDFSILLKVKKELSAKYSTKHQIEILPMFEQNATDLFKMETEKLSFND-GQSAMNNINNWVSEKTDGNLNELFKI-PFEKVTNLVMINTLLFKSKWEDHFEISRTRLETFYISEKNTCKVQMMNKSAFCRYLKDTDTLTSLIVLPFKIKKMVAIFILPD-EGGNVNNVFNNLKVSDIHSLYTKSKNETVEVSIPKLNLFNLVPLKDCL-ENMGVKDLFTPLVSDLSSISHTK-SSISDIYQSVNIKIDEEGVVAAA-ATIC-------------------------------------------
>Myxobolus_cerebralis_serpin5
-------------------------------------------LEMGAKGKTFDELKIILGEDFSVLLTLKKDLSAKCNTKHQFEILPNFKKNANDVFKMVTEKLNFKD-CLLAMNTMNKWVSEKTDGNIKELFKK-PLETDTNFVMINTLLFESKWEDHFDSSNTMLETFYISEKKTCKVQMMNKSAFCRYLKDKDTLTSLIVLPFKKKKIVAIFILPN-EGSNLDNIFNNLEARDFHSLYAKSKNDVVEVSIPKLNLSNLVPLKDCL-NSMGVKDLFTSHVSDLSHISHTQ-SSINDIYQCVNIKIDEEGVVAAA-ATVCECCVDGVFETTI-FKLDRPFLFLIYDTSTQLVLFSNVVMDPSK
>Myxobolus_squamalis_KAF1740002
-------------------------------------------------------------------------------------------------------------------------------------------------------------------------------------------------------------------------------------------NGLHSFYSKSKDQTVEVSIPKINISNLIPLTHSL-KRMGVKDLFTPFVSDLSQITTIQ-SSISDIYQCVNIKIDEEGVMAAA-ATVCDCCIDGGTETII-FKLNRPFLFFIYDTSTQLILFSNIIMDPS-
>Myxobolus_cerebralis_GBKL01050289_serpin4
M-KLISSINNFGFEAMKTLVQ-SNM-ESNIFFCPPSAYFILSLLEMGAKGNTFEELKKKLGQDFSILLTLKRDFSTKCNSKHQFELIPNYEQKAVEIFKIKKEKVNFTE-GLSAMHIMNKWVSCMTNGNIKELFSH-PLPSETTFVLINTILFESKWGDRFDPSYTKLETFYICNKITCQVQMMNKKMYCGHFRDSDSFISLLVLPFKTKNMVSIFILPD-EECNIKKIIENLKASDISAWYNKSRETNVDVSIPKLSLSNHLPLKECL-ESMKVKDLFTPYVSDLSNISDTQ-SSVTDIFQCVNINIDEEGVVAAA-ATACGDCVDGKNKPIK-FKLDRPFMFLIFERLTQLIIFSNIVIDPSN
>Myxobolus_squamalis_KAF1742993
--------------------------------------------------------------------------------------------------------------------------------------------------------------------------------------MMNKQICCQHMRDNDSLISLL-------------------------------ASDISAWYSKSQMKNIDVSIPKLSLSNNLPLKDCL-QLMNVKDLFTPYLSDLSNISRIQ-SSVTDIFQYVNIKIDEEGVVDAA-ATACSDYVDDIHKPIK-FKLDRPFVLLIFDKLTQLIVFANLVVDPSN
>Myxobolus_pendula_DN60835_c0_g1_i1
----INKINEFGWKIVYSVAQNEEY-KKNTLFCPAGAYLLLANLSMGCQNETQEQLKSILKEDFNINLNIIKEISCQMYQIYNIDLIEEFKIISHEVFDADFRQIEFKN-SLKALHDINQWVCQKTEGLIPILFTD-AFPHDVNFVLINTILFKSDWLKKFNPENTKNETFIKENSVPILVKMMSIKDRFRLYQDSGEKFSILFMGYAKKNIHAVFVKSN-DQFNLKMIAEIFKENEISNYFNHAKSLKIDVKIPKFDMSLKLDLKKIL-HELGVKDLFTINVADLSKMTPYQ-SSIRKMIQLIRLKVDENGTTACA-ATAAICCFDGIEELIIPFILNKPFLFFLYDSVSKFILFSALITDPTE
>Myxobolus_cerebralis_GBKL01017519
--------------------------------------------------------------------------------------------------------------------------------------------------------LCCDWIEEFDPYLTEEESFYIDEKNTHQVEMMRNLNSFNYTHDGKLKLSALFMPFVQKGMFAVFILPD-VDQNLNDVLINLKGNDIEILMSQSKPTNVDAYIPKMNLFNRLKLKKSL-QIMGARDMFSPFIADFSGISSTQ-TSLFDIIQCVSIRIDEKGADASA-ATGSIICSDGPRNTIV-FKLNRPFMVMIFDSTSGMILFTNCVWDASE
>Myxobolus_cerebalis_serpin3
M-DLSSKINDFGFNMMKVLARQNQS-NSNIAFSSPCVYFVLAFMEMGAKENTLEELKKVTGEDFSQLLDLVNRLSTEYFLKHEKKIDSNFKQQTINVFNSEYDNINFGD-TELAVKTINKWVEEKTRGHIKKLFE--NFPEAVNFVVVNTLRFKSNWIEEFDPYLTEEESFYIDEKNTHQVEMMRNLNSFNYTHDGKLKLSALFMPFVQKGMFAVFILPD-VDQNLNDVLINLKGNDIEILMSQSKPTNVDAYIPKMNLFNRLKLKKSL-QIMGARDMFSPFIADFSGISSTQ-TSLFDIIQCVSIRIDEKGADASA-ATGSIICSDGPRNTIV-FKLNRPFMVMIFDSTSGMILFTNCVWDASE
>Myxobolus_pendula_TRINITY_DN15181_c1_g1_i3
M-DIGKNIRDFSFLIAKRLNEEEEEQKNNVSFSPTSLYLSLAMLNIGSQETTRDELKALLGFDYSILLEITEAISTELNNKSQIKINKDYGSSLGKIFKAIFEEISFNE-PEKAAIIINEWVNKKTKGMIKDLIKESEIDSNTRLILINTIYFKSFWDHKFDKSASRKEKFHLENGMDIEVDMMICEYRADIYEDDT-SYLCLMRRFKDSDIVGIFILPP-EGKNLKDFFSSFKSQDLLNCLQKTGKMETIVYIPKCTIKMDKNMCQTL-KKCGLISVFDPNCCNLKGMAIMP-LFVSNISHSSTVSISEEGVKAAA-ATSTTCTLFCAISSFE-FIVNRPFVFMICDNVKKIPLFINLVYDPTK
>Myxobolus_pendula_TRINITY_DN15181_c1_g1_i1
M-DIGKNIRDFSFLIAKRLNEEEEEQKNNVSFSPTSLYLSLAMLNIGSQETTRDELKALLGFDYSILLEITEAISTELNNKSQIKLNIDFENSLKKLFKAIFEEISFSE-PEKAVKIINEWVNKKTKGMIKDLIKESEIDSNTRLILINTIYFKSFWDHKFDKSASRKEKFHLENGMDIEVDMMICEYRADIYEDDT-SYLCLMRRFKDSDIVGIFILPP-EGKNLKDFFSSFKSQDLLNCLQKTGKMETIVYIPKCTIKMDKNMCQTL-KKCGLISVFDPNCCNLKGMAIMP-LFVSNISHSSTVSISEEGVKAAA-ATSTTCTLFCAISSFE-FIVNRPFVFMICDNVKKIPLFINLVYDPTK
>Myxobolus_pendula_TRINITY_DN15181_c1_g1_i2
M-DIGKNIRDFSFLIAKRLNEEEEEQKNNVSFSPTSLYLSLAMLNIGSQETTRDELKALLGFDYSILLEITEAISTELNNKSQIKINKDYGSSLGKIFKAIFEEISFNE-PEKAAIIINEWVNKKTKGMIKDLIKESEIDSNTRLILINTIYFKSFWDHKFDKSASRKEKFYLENGMDIEVDMMISEYRADVYEDET-SYLCLKKIFKNSQIVGIFILPP-EGKNLQDFISSFTSQDLLNCINKTRKMQIKVYIPKCTIKMDKNMCQTL-KKCGLISVFDPVCCNLKGMALMP-LFVSNICHSSTVSISEDGVEAAA-ATSIKIVLRSVISSFE-FIVNRPFVFMICDSVKNIPLFINLVYDP--
>Myxobolus_cerebralis_GBKL01009054_serpin1
M-NVQELIGDFSLNLSKKMLDDLNF-EKNYCSSTASIYFALVMIHIGAKGKSADELSSLLGLNYSLLLKILENISSEIHNKFDCQLNQNYIDLLQDFFMIELEKISFQN-KESSCNSINSWINKKTHGRLDGVVEESNIDSSTIFMLINTIYFKSNWKEKFDTTLTGRGAFFVNPQKNIIVPMMHKTGSHLFYLNQSKQFSVLIKPYCHSGVVGVFMLPD-KESNLQKFLFDFTIKELKECIRLAREVEVDVILPKFKLKQRFSLKNIL-IKIGVAEIFNRN-CDLSNMSDEH-VYVSDVIHSANVEINEEGVVASA-ATVVIGNVMCFPPKNE-FIANRPFLFMIYDIKNEFPIFVNAIINPE-
>Myxobolus_squamalis_NDJ97394_I2
-------------------------------------------------------------------------------------------------------------------DLINSWISKKTHGRITEVIDKSSIDGNTIFMLINTIYFKSEWKEKFDTALTSKENFFVNPQKTIIVPMMHKTEKHLFYINEDMQFSALIKRYNHSGLIGVFMLPD-KASDLQKFLKHFTIKQLKQSIKLAQEVEVDVILPKFKLQQRFSVKEIL-LKMGVAEIFNRN-CDLSNISDMR-IYISDVIHSAKVEIDEDGVVASA-VTVVIGNVMCFPPRNE-FIANRPFLFIIYDTENEFPIFVNAIINPE-
>Myxobolus_cerebralis_GBKL01016742
------------------------------------------------------------------------------------------------------------------------------------------------------------------------------------VPMMHQTKTERIHLNNEKKFSTLIKSFNDSGLVGIFVLPD-EDSNLQELMLNFTADDLKECINLAQKVEVDVVLPKFNIKQHISIKRIL-EKMGIVEIFSRN-CDFENVSSEP-TYVSDVIHSANVNIDEVGVVASA-ATGRKVKYKCLPPKRT-FIADRPFLFIIYEMRGEFPLFFNAFINPE-
>Myxobolus_cerebralis_GBKL01016741
------------------------------------------------------------------------------------------------------------------------------------------------------------------------------------VPMMHQTKTERIHLNNEKKFSTLIKSFNDSGLVGIFVLPD-EDSNLQELMLNFTADELKECINLAQQVEVDVVLPKFNLKQHISIKRIL-EKMGVVEIFSRK-CDFENVTTEP-TYVSDVIHSANVKIDEEGVIASA-ATAVQISFKCLPPRPK-FIANRPFLFIIYEMKGGFPLFFNAFINPE-
>Myxobolus_squamalis_KAF1744215
M-SLGKFITSFSLELSKKMLEDINF-ESNYCASTVSVYFALLTINIGTKGKSSSELASLLGLNYSLLLKIRDDVSSELNNKSAFQFNQNYINVLKDLFEMELEQISFQD-QERATKIINSWVSDKTHGRIAKIIEKSGISADISFILINTIYFKSSWDEKFDPNLTMEREFFINSDTTVRIPMMHQTTTESIHVNAAKKFSTIIKQFRDSEVAGLFVLPD-EDSNLKELMLNFTTKDLTECISLAKKIEVDIVVPKFNLKQQISIKKIL-EKMGIIEIFSKR-CDFSNVSIEP-TYVSDVIHSSNVTIDEEGVIAAA-ATAVQVNYRSFPPRHQ-FIADRPFLFIIYEIKNRFPLFFNAFIIPE-
>Myxobolus_cerebralis_GBKL01019862_serpin2
-----------------------------YCASTVSIYFSLIMIHIGTKGKSSSELLSLLGLDYSLLLKLRENVSSEINNKSECQLNQNYINILTDLFRMDLEKISFKD-KKRATKTMNSWVSDKTNGKITEIIEESKI----------------------------------------------------------------------------------------------------------------------------------------------------------------------------------------------------------------------------------
>Henneguya_salminicola_KAF0986282
M-NISECIEKFSLDFSIRALKTLKE-NENLCISTSSIYLCLIMLHIASKKDTAAQLTNLLGKDYSILLMLIDAISCDINNKSFCELKQNYVEILRGVLNAEAESMPFQS-CEKACDWINSWIREKTKGRIPRLLTESSISSETVFVLVNTIYFKSPWLSKYDSKFTKLRPFYMDTNNTIETSMMTKTIVTCFYCDRVKKYSALVDRFTTLGIIGIYILPD-NDSNLRELVSDFTVKDIQNILSCFVINEVKATIPKFNLKLNLNVNNII-SDMGASIIFSPS-CDLSGATDIF-VFTGNILHSANVEMDEDGVVAAA-ATSISCCFGMSYPYTE-FIANRPFLFLIYDNVNKFP-----------
>Henneguya_salminicola_KAF0987445
M-SLSKSIEKFSLDFSLRVLKTIEE-GENMCISTASIYFCLIMLHIASKKTTASQLKNLLGHDYSVLLNLIKSIYCDINNKSGCELKKKYVNVLRLVLKTESESVSFHD-PEHACRLINSWVSDKTHGRIPRIVNESNISDELAFILINTIYFKSSWEQKYDSQFTKRKFFYIDSKNTVEVSMMSKNINGSYYLDKTKRYSAMIDRFDSYCVVGIFILPD-FDSDLKTLVSDFTIDDLKQLVSSSISMKVEATIPKFNLKQNLSTKKII-IDMGVQDVFSHS-CDLSGATDFP-VFTSDILHSANIEINEEGVIAAA-ATAILVNTRCLLEIVK-FIADRPFLFLIYDQKNGFPVFISAVVNPN-
>Henneguya_salminicola_KAF0992037
M-NVSDFIAKFSFDFFRSVIKEEVA-YENICVSPPSIYFVLLMIHIGARRNTSEQLSRTLGTDYSLLFKLWGRVSTEFNNKSGRQLNKKYIDLVYKLFGAETERIHFDD-PEKASNIINSWISDKTQGKFKKMIDPNGISESSAFLVINTIYFKSSWLNKFISEDTSKEDFYVNSKLTLDVEMMQQTNDFPYYNSEEKKYSCVTKTFEDKNLTGLFILPH-TQSDLFTLISDFNEIELKHMLHSLRKIEVNIQIPKFSISQKLSAKNIL-SEMGVVDIFTEE-CDLQNAYPIK-SCISDILHASKVEMNEEGVTAAA-ATFTLVTDGWTPEPFK-FIANRPFLFIIYDYKNEYPIFLNAIFQPNK
>Myxidium_lieberkuehni_TRINITY_DN87090_c0_g1_i1
M-DLGVLIDDFGFKLLAILSEVGPL-HTNYVASSSSIYLVLVMILIGAKHKTADELSTLLKMNFSVLLTLKDILVSKIANKVENELSKDYEIVIKSLLSTEVDKISFKN-VEKACLVINEWVKDQTEGRIEKILTTDDISADTTYVVVNTIFFKSNWRRKFSAEITFQDDFHVSSTETVKVMMMKGRGKQKYWFSPEANYSVLMMPFESDHIYGVYVLPE-KNNNVADILTSIKGEHIRKWFIDSSEEELFIKVPRMKISKLFSIKDVL-MKLGVVEVFEPNFADLSGISKER-SFLSNVFHSASIELDEEGVVAAA-ATAAVANFRSSPKTIS-FHVNRPFIFLIYDTKTKVSFFVSLIHNPNL
>Ceratonova_shasta_serpin1
MILLSQVTCGLGIRYLLENGVESDW-NKNIVFSPVSLYNLLCMIHMGSCNETKAELTKLLQVDYSVLLELSKAVVLEKKNKNKAPVNENYLSTLINVFKSEIQQVDFSE-SSKAAGIINSWVSDATKNRIKEIINPNDVNDMTAMVLVNTLFFKDQWASKFNPIQTIEGLFSIKPGQTINVKYMTQKAKYNMIDDDHLKFKMLVAHYNSQKYAAVFAIPY-EDNTIENMLNQVNFEEEVRLNLSPPSDDIGVKIPKMKISSKSELNNYLIKKEGLNNLFYTHKCDLSNISKVP-IFVSKIVQAATIELDEEGTVATA-ATAGICGVFGVPRIQI-FELNRPFLLMIYDIENQAFLFTSLVANPNE
>Ceratonova_shasta_serpin2
-----------------------------------------------------------------------------------------------------------------------------------------------------------------------------------NVKYMTQKAKYNMIDDDHLKFKMLVAHYNSQKYAAVFAIPY-EDNTIENMLNQVNFEEEVRLNLSPPSDDIGVKIPKMKISSKSELNNYLIKKEGLNNLFYTHKCDLSNISKVP-IFVSKIVQAATIELDEEGTVAAA-ATAGIMMMRCAIRSNI-FVLDRPFVIMIYDIENQAFLFTSLVANPNE
>Myxobolus_pseudodispar_serpin2
-------------------------------------------------------------------------------------------------------------------------------------FSH--------------------------------------------------------------------------------------------------VKSILDSLEYSRKKFITVLIPKFNIEYCFLMKFPL-IPLGVFDLFSKH-CNFSNASDSK-TYFEEIISTLKLTVNESFNEKSTFLKNHDVRSNDYNSEKI-FEFNRPFLYILFDKNKKIPLFVAGII----
>Myxobolus_pseudodispar_serpin1
--------------MSRNLTALQNN-SGN-----------------SSEKKPFETKSPL---NISKNLTLTKRISRNLKNKTGVDIKIDFTKIIQNDFKYIYYNIKDSNLNKKLCELINSNKSPQTK-TLRDIFQHFQQNSSQKILVFSKLSFENDWKISGNICKSF-QPFYLLPSVQKSTEIIIFNDELRYFKNNEHKYSLVIIP-GQRNVSHILILPD-HNCVFENFTKNFDIKSLNFSIEKASKKSLNVLFPFINIEHCFSLKYSL-VSMGIYDIFFDV-CNFKKGCETN-VFFEDIVQINKFTVDDKFAGNYS-SKNKGQQSNNFNSGMT-LNFNRPFLYVLTDFSEKIPLFIAGITDPEN
>Myxobolus_pendula_DN61105_c0_g1_i1
----GSKINEFGWKIILKIGLEQEY-KNNIAICPAHLYILFANISRGSGGETVQQLQSVLTEDFRGFNKSMRAIISKMRLGHAPDISDDFRKATRDMFELDLQKVNFHR-YRKTLGIINEWVEKNIEG-MTAMLDLQEFPASTDFVVVNTILLKAEWRHKFDSNRCQTGKFINEKRKVVEVEMMSKDFSFDYIDDPGNGIRILFVPYKRIGIYGVFVLPN-KRIKMKTLLNKFKINLMKTWFEKCQKRLVRAMIPKFNISMSHKLRDIF-LKLGLRDLFTRNYCDISGITSEN-SCLSEIAQALNVTVYESGTTATH-HNSNDEDFDRSKNSVE-FIVNRSFIFMVYDGESNTILFITIVNDIEN
>Nematostella_vectensis_A7SKW8
MAAVVHGSNDFALRILQSLSKSS---ASNVFFSPLSMSMALGLVYLGSRGTTAIQIANIFGWKESEFEETHRTFEIQLVNKDEFEILEEFLHGTREFYHSEMAQVDFVNKAFDARKEVNAWVHQQTKGNIKELIPHGVINSLTRLIIVNAVYFKGVWKKEFGEENTFHAAFFVSHESKIEVEMMTRKMKVNFYYDADIKCRVVELPYSGDDTAMVIILPE-EPSGIFSLEKSIDVEIMEKWRRLMINTTVEVSIPKFRLSQKLELRSLL-QDLGVSDIFDSRKADLSGISAAKGLYVSSAIHKAHIEVNERGTVAAA-TTGVVMAKRSLDMNEV-FYADHPFLFSIHHKPSSAILFLGKVMQPTR
>Myxobolus_pendula_DN15474_c1_g2_i2
M-SL-KKVNRFGWKILLQAADLMRF-TQNVVSSPPVGYKLLASICLGISNEDTKQIRYLLKSDYCLKKEGSYKIKMRAHYSHRKDLSKKYRKLIEKVFSPEFMKTEFYV-PEIAVSAINSWAVSKLKGSAMNIIGE-YFSEETRFLAISVFKFKARWRDRFNESYTCEEQFFVDNRTSSDVTMMKKTGFYKYVKDNNRNVSVIFIPYDIPGVEAVFIRPH-DRKQLQKVLRNIKPNLIKNWKETSKKMIISISIPKVNLTTTFNMKKTL-MSFGIRKIFDYRNVDLSSINDKQ-VPIEDLIQVLQVELSERGSSIVI-DPDEISNEGDNVSDKK-FCCNKPFIFCIYEAVHDLVIYNAIIVDPSE
>Sphaerospora_molnari_TRINITY_DN56267_c0_g1_i1
MSTPLNTSETFQLEIISDHTKNNVS-NENMLINTAGIATVLKILEISLNDDLRRKVN-----DFARPYDINRNVKCLNANGMTIPINEEFMRDCRQIFDALIMKIDLSE-KNRACDEINAWAKEKTEGFIECILQPDDISPALALLLVNCMFFKGSWKVTFNSLNSYTNTFTLSSGKKISMPFMNLEEAFCCILEED--FVAVKLEYADERYCCILAMSQ-E-KDIQDCASKLKMSHVSELIKTQYRDKIILNLPKFDVSSEMNLSKVL-TNLGLAEIYDQNAIVKGKIADCD-LLVSEAKQLNRIKVDEKGTTAAS-VTMLLAKMS---MPAI-VTFNKPFLMIIMDTMHMVPVMGCVIENPQK
>Ceratonova_shasta_serpin3T
MLYTEEQAFILAFKALLDFGRKTNW-SSNKIFSPLSLLHVFHGLNSFISENDSNIISEYIDVSLGRYYKIENEYKENLKEKDNYKILEEY-----SFFK------GFKE-KNIEEQTNENFLSQRT-------------NDFYKITCCTKLEFENMWYEAFRSGANK-MNFESSPLLTKKVDSIFIKTMINYQIDKKFQYSSLSLPFSNERYTAIFILPD-QNNNLENVLSTRDIQKVYFDIKSSLKHPIDMMIPIINIESEVQLTEFI-KNIGMSSLLEKDKTPL-KVSEEK-IILSDIVQKIYLNINGDGKIKSR-GEIDLRSIGVFKESKK-MIFNRPFILIIMDTVKKCLVLASIIVEP--
>Sphaerospora_molnari_TRINITY_DN53719_c0_g1_i1
MVSHTYFLNQLAINLLRLLVQNEPP-QKNVIFSPHSLYTCLGTLQLAADGVTREEFVNVLGQNFVEPQTILSDVAVNYNCYIYNSLNETFQNIVNANLNAHLHPLNMLN-KPGAAAAINQCVNRTTLGVVPCVVSPQQISSNDRLILVNAVFFRETWKIPFASVGIL--PFQTRAGPIIPVQMMQMTNTMKYLRDDPNGLTIFNLEYSNMRFFAMVILPD-DPIMFMNFINSFTADQYYSILSTWVDSPVSLTFPRFDISSKSNLEEYM-KKLGLVKVFDPIDAELPLLSVHH-THLSKLTQTGRLIVNQNSTTATN-YDIGVFSSALATPPIE-VVVNKPFMFVIYDSISQAMIMTSLVGDPNG
>Kudoa_iwatai_GBGI01013600
M-FIRERLCDHAISFLQYTGEHTKW-SYNVVFSSIGCYISAALLQMCTSGYTMKELEKFTGYNFSEYTKISSILFKKYQTKTDFEISQKLFEHLKILFNPAIQTVKFDQ-KNQTIKLINQWLKKLSKDKMIPTIQRTDIANHGRIFVVSACYFRKKLKMNLCDTTKVNKPFFNFFGEVIYTDYVTMVGECKYFKDECKTFSLISIPFKDDRYEYIVMSPNFSKVTMKSFLQNTDFEVFSLIYHLPLIENVKVTIPKMKLIDKRNLLAFI-THRGVTTLTTTD-CNIGKIQEKKFHPISRLINTVSVIVEPIYTTKNT------YDLNALCSKNQ-IFFDHPHISMVWDKELGVPIFSSMTLSTNI
>Kudoa_iwatai_JRUX01000750
ISLKSNKMVHFNFKVLKKMNQTRNY-KENFVFTPLGIAIQLGIVAEGSWGSTRNEIINVVGNEFVDNFTKRKYISMKIFTIHSEPMRSTYSTSIHHKYGTFLCETNFQK-KDEALKIINYWISDVTNDSITWSIDPNNFNDQTTFIVSGTLIMKASWVYHFKSTKSI---FILTNGKTKTVKSISAKNIFQCSGASIPNVDICEIPLNNPRYTSIVILPH-NYKDICKIVNSLDLSMYQRWLHCLAPLKVRVTLPKFSIYTSENIEKYI-ISNGISKVFTKD-ANLSLIFPLK-SSLDHLTSSTYILVDQDGIISSE-QKSNNTINMSSEPEFE-FNVNKPFLFIVHDHK---------------
