# Supplementary material for: Genetic Diversity of Serine Protease Inhibitors in Myxozoan (Cnidaria, Myxozoa) Fish Parasites
Source: Microorganisms. 2020 Sep 29;8(10):1502. doi: 10.3390/microorganisms8101502 (PMC7650755; doi:10.3390/microorganisms8101502)
Supplement: Supplementary file 1 [file microorganisms-08-01502-s001.zip › Table_S1.xlsx]

## Sheet: serpin sequences
Sequence ID	Species	Phylum, Class	Taxon group on tree	Serpin name on tree	Serpin type category	Serpin type name	Sequence length (aa)	Parasite/free-living	Own sequence (Yes/No)	Presence in T. kitauei transcriptome (Yes/No)
MT701010	Sphaerospora molnari	Cnidaria, Myxozoa	Myxozoa	Sphaerospora molnari S2 MT701010	E2	glia-derived nexin	411	parasite	Y
MT701009	Sphaerospora molnari	Cnidaria, Myxozoa	Myxozoa	Sphaerospora molnari S1 MT701009	E2	glia-derived nexin	391	parasite	Y
NDJ97394	Myxobolus squamalis	Cnidaria, Myxozoa	Myxozoa	Myxobolus squamalis S2 NDJ97394 I2	I2	myoepithelium derived serine proteinase inhibitor	244	parasite	N
KAF1744215	Myxobolus squamalis	Cnidaria, Myxozoa	Myxozoa	Myxobolus squamalis S1 KAF1744215	B10	bomapin	377	parasite	N
KAF1742993	Myxobolus squamalis	Cnidaria, Myxozoa	Myxozoa	Myxobolus squamalis S3 KAF1742993	A		151	parasite	N
KAF1740002	Myxobolus squamalis	Cnidaria, Myxozoa	Myxozoa	Myxobolus squamalis S4 KAF1740002	n.d.	n.d.	127	parasite	N
MT701007	Myxobolus pseudodispar	Cnidaria, Myxozoa	Myxozoa	Myxobolus pseudodispar S2 MT701007	n.d.	n.d.	135	parasite	Y
MT701006	Myxobolus pseudodispar	Cnidaria, Myxozoa	Myxozoa	Myxobolus pseudodispar S1 MT701006	I		351	parasite	Y
SRX1269149	Myxobolus pendula	Cnidaria, Myxozoa	Myxozoa	Myxobolus pendula S2	B10/A	bomapin	384	parasite	N
SRX1269149	Myxobolus pendula	Cnidaria, Myxozoa	Myxozoa	Myxobolus pendula S1	B		381	parasite	N
SRX1269149	Myxobolus pendula	Cnidaria, Myxozoa	Myxozoa	Myxobolus pendula S2	A1	alpha-1-antitrypsin	384	parasite	N
SRX1269149	Myxobolus pendula	Cnidaria, Myxozoa	Myxozoa	Myxobolus pendula S5	A5	plasminogen activator inhibitor 3	382	parasite	N
SRX1269149	Myxobolus pendula	Cnidaria, Myxozoa	Myxozoa	Myxobolus pendula S4	I		381	parasite	N
SRX1269149	Myxobolus pendula	Cnidaria, Myxozoa	Myxozoa	Myxobolus pendula S3	A12		384	parasite	N
MT701005	Myxobolus cerebralis	Cnidaria, Myxozoa	Myxozoa	Myxobolus cerebralis S6 MT701005	A3	alpha-1-antichymotrypsin	327	parasite	Y
MT701004	Myxobolus cerebralis	Cnidaria, Myxozoa	Myxozoa	Myxobolus cerebralis S5 MT701004	A3	alpha-1-antichymotrypsin	364	parasite	Y
MT701002	Myxobolus cerebralis	Cnidaria, Myxozoa	Myxozoa	Myxobolus cerebralis S4 MT701002	A3	alpha-1-antichymotrypsin	407	parasite	Y
GBKL01019862	Myxobolus cerebralis	Cnidaria, Myxozoa	Myxozoa	Myxobolus cerebralis S2 GBKL01019862	B		130	parasite	N
GBKL01017519	Myxobolus cerebralis	Cnidaria, Myxozoa	Myxozoa	Myxobolus cerebralis S3 GBKL01017519	A10	protein Z-dependent protease inhibitor	218	parasite	N
GBKL01016742	Myxobolus cerebralis	Cnidaria, Myxozoa	Myxozoa	Myxobolus cerebralis S7 GBKL01016742	A1	alpha-1-antitrypsin	179	parasite	N
GBKL01016741	Myxobolus cerebralis	Cnidaria, Myxozoa	Myxozoa	Myxobolus cerebralis S7 GBKL01016741	n.d.	n.d.	179	parasite	N
MT701001	Myxobolus cerebralis	Cnidaria, Myxozoa	Myxozoa	Myxobolus cerebralis S1 MT701001	B6		377	parasite	Y
MT701003	Myxobolus cerebralis	Cnidaria, Myxozoa	Myxozoa	Myxobolus cerebralis S3 MT701003	B6		406	parasite	Y
MT701008	Myxidium lieberkuehni	Cnidaria, Myxozoa	Myxozoa	Myxidium lieberkuehni S1 MT701008	C1	antithrombin	397	parasite	Y
JRUX01000750	Kudoa iwatai	Cnidaria, Myxozoa	Myxozoa	Kudoa iwatai S2 JRUX01000750	B		392	parasite	N
GBGI01013600	Kudoa iwatai	Cnidaria, Myxozoa	Myxozoa	Kudoa iwatai S1 GBGI01013600	B8	cytoplasmic antiprotease 2	398	parasite	N
KAF0992037	Henneguya salminicola	Cnidaria, Myxozoa	Myxozoa	Henneguya salminicola S1 KAF0992037	B		380	parasite	N
KAF0987445	Henneguya salminicola	Cnidaria, Myxozoa	Myxozoa	Henneguya salminicola S3 KAF0987445	B		376	parasite	N
KAF0986282	Henneguya salminicola	Cnidaria, Myxozoa	Myxozoa	Henneguya salminicola S2 KAF0986282	B		367	parasite	N
SRX3741971	Ceratonova shasta genotype IIR/RBT6	Cnidaria, Myxozoa	Myxozoa	Ceratonova shasta S3	B8	cytoplasmic antiprotease 2	368	parasite	N
SRX3741971	Ceratonova shasta genotype IIR/RBT6	Cnidaria, Myxozoa	Myxozoa	Ceratonova shasta S2	B6		185	parasite	N
SRX3741971	Ceratonova shasta genotype IIR/RBT6	Cnidaria, Myxozoa	Myxozoa	Ceratonova shasta S1	B1	leukocyte elastase inhibitor	388	parasite	N
KII60502	Thelohanellus kitauei	Cnidaria, Myxozoa	Thelohanellus kitauei	Tk KII60502 S1	n.d.	n.d.	375	parasite	N	Y
KII60609	Thelohanellus kitauei	Cnidaria, Myxozoa	Thelohanellus kitauei	Tk KII60609 A1apS	A1	alpha-1-antiproteinase S	288	parasite	N	N
KII60626	Thelohanellus kitauei	Cnidaria, Myxozoa	Thelohanellus kitauei	Tk KII60626 GDnex	E2	glia-derived nexin	375	parasite	N	N
KII61248	Thelohanellus kitauei	Cnidaria, Myxozoa	Thelohanellus kitauei	Tk KII61248 A2ap	F2	alpha-2-antiplasmin	191	parasite	N	N
KII61260	Thelohanellus kitauei	Cnidaria, Myxozoa	Thelohanellus kitauei	Tk KII61260 B7	B7	megsin	382	parasite	N	N
KII61261	Thelohanellus kitauei	Cnidaria, Myxozoa	Thelohanellus kitauei	Tk KII61261 GDnex	E2	glia-derived nexin	374	parasite	N	N
KII61640	Thelohanellus kitauei	Cnidaria, Myxozoa	Thelohanellus kitauei	Tk KII61640 Hepc2	D1	heparin cofactor 2	178	parasite	N	N
KII61641	Thelohanellus kitauei	Cnidaria, Myxozoa	Thelohanellus kitauei	Tk KII61641 I2	I2	myoepithelium derived serine proteinase inhibitor	364	parasite	N	N
KII61677	Thelohanellus kitauei	Cnidaria, Myxozoa	Thelohanellus kitauei	Tk KII61677 B11	B11	epipin	373	parasite	N	N
KII61680	Thelohanellus kitauei	Cnidaria, Myxozoa	Thelohanellus kitauei	Tk KII61680	n.d.	n.d.	210	parasite	N	N
KII61681	Thelohanellus kitauei	Cnidaria, Myxozoa	Thelohanellus kitauei	Tk KII61681 PAinh2	B2	plasminogen activator inhibitor 2	366	parasite	N	N
KII61682	Thelohanellus kitauei	Cnidaria, Myxozoa	Thelohanellus kitauei	Tk KII61682	n.d.	n.d.	244	parasite	N	N
KII61684	Thelohanellus kitauei	Cnidaria, Myxozoa	Thelohanellus kitauei	Tk KII61684 I2	I2	myoepithelium derived serine proteinase inhibitor	373	parasite	N	N
KII61849	Thelohanellus kitauei	Cnidaria, Myxozoa	Thelohanellus kitauei	Tk KII61849 GDnex	E2	glia-derived nexin	366	parasite	N	N
KII61867	Thelohanellus kitauei	Cnidaria, Myxozoa	Thelohanellus kitauei	Tk KII61867 Athr	C1	antithrombin	371	parasite	N	N
KII61911	Thelohanellus kitauei	Cnidaria, Myxozoa	Thelohanellus kitauei	Tk KII61911 A1at	A1	alpha-1-antitrypsin	375	parasite	N	Y
KII62098	Thelohanellus kitauei	Cnidaria, Myxozoa	Thelohanellus kitauei	Tk KII62098 A3K	A3K	alpha-1-antichymotrypsin	216	parasite	N	Y
KII62243	Thelohanellus kitauei	Cnidaria, Myxozoa	Thelohanellus kitauei	Tk KII62243 GDnex	E2	glia-derived nexin	337	parasite	N	N
KII62305	Thelohanellus kitauei	Cnidaria, Myxozoa	Thelohanellus kitauei	Tk KII62305 B11	B11	epipin	384	parasite	N	Y
KII62306	Thelohanellus kitauei	Cnidaria, Myxozoa	Thelohanellus kitauei	Tk KII62306 B11	B11	epipin	255	parasite	N	N
KII62334	Thelohanellus kitauei	Cnidaria, Myxozoa	Thelohanellus kitauei	Tk KII62334 S2	n.d.	n.d.	337	parasite	N	N
KII62345	Thelohanellus kitauei	Cnidaria, Myxozoa	Thelohanellus kitauei	Tk KII62345 B7	B7	megsin	380	parasite	N	N
KII62349	Thelohanellus kitauei	Cnidaria, Myxozoa	Thelohanellus kitauei	Tk KII62349 LEinh	B1	leukocyte elastase inhibitor	336	parasite	N	N
KII62425	Thelohanellus kitauei	Cnidaria, Myxozoa	Thelohanellus kitauei	Tk KII62425 GDnex	E2	glia-derived nexin	379	parasite	N	Y
KII62462	Thelohanellus kitauei	Cnidaria, Myxozoa	Thelohanellus kitauei	Tk KII62462	n.d.	n.d.	344	parasite	N	N
KII62703	Thelohanellus kitauei	Cnidaria, Myxozoa	Thelohanellus kitauei	Tk KII62703	n.d.	n.d.	343	parasite	N	Y
KII63032	Thelohanellus kitauei	Cnidaria, Myxozoa	Thelohanellus kitauei	Tk KII63032 LEinh	B1	leukocyte elastase inhibitor	374	parasite	N	N
KII63033	Thelohanellus kitauei	Cnidaria, Myxozoa	Thelohanellus kitauei	Tk KII63033	n.d.	n.d.	351	parasite	N	N
KII63034	Thelohanellus kitauei	Cnidaria, Myxozoa	Thelohanellus kitauei	Tk KII63034 A1apF	F2	alpha-2-antiplasmin F	215	parasite	N	N
KII63035	Thelohanellus kitauei	Cnidaria, Myxozoa	Thelohanellus kitauei	Tk KII63035 I2	I2	myoepithelium derived serine proteinase inhibitor	374	parasite	N	N
KII63036	Thelohanellus kitauei	Cnidaria, Myxozoa	Thelohanellus kitauei	Tk KII63036 GDnex	E2	glia-derived nexin	374	parasite	N	N
KII63037	Thelohanellus kitauei	Cnidaria, Myxozoa	Thelohanellus kitauei	Tk KII63037 GDnex	E2	glia-derived nexin	358	parasite	N	N
KII63040	Thelohanellus kitauei	Cnidaria, Myxozoa	Thelohanellus kitauei	Tk KII63040 I2	I2	myoepithelium derived serine proteinase inhibitor	382	parasite	N	N
KII63115	Thelohanellus kitauei	Cnidaria, Myxozoa	Thelohanellus kitauei	Tk KII63115 GDnex	E2	glia-derived nexin	372	parasite	N	N
KII63116	Thelohanellus kitauei	Cnidaria, Myxozoa	Thelohanellus kitauei	Tk KII63116 I2	I2	myoepithelium derived serine proteinase inhibitor	370	parasite	N	N
KII63252	Thelohanellus kitauei	Cnidaria, Myxozoa	Thelohanellus kitauei	Tk KII63252 GDnex	E2	glia-derived nexin	377	parasite	N	Y
KII63524	Thelohanellus kitauei	Cnidaria, Myxozoa	Thelohanellus kitauei	Tk KII63524 A3K	A3K	alpha-1-antichymotrypsin	439	parasite	N	N
KII63930	Thelohanellus kitauei	Cnidaria, Myxozoa	Thelohanellus kitauei	Tk KII63930 B11	B11	epipin	371	parasite	N	Y
KII64047	Thelohanellus kitauei	Cnidaria, Myxozoa	Thelohanellus kitauei	Tk KII64047	n.d.	n.d.	261	parasite	N	N
KII64052	Thelohanellus kitauei	Cnidaria, Myxozoa	Thelohanellus kitauei	Tk KII64052 Athr	C1	antithrombin	380	parasite	N	N
KII64058	Thelohanellus kitauei	Cnidaria, Myxozoa	Thelohanellus kitauei	Tk KII64058 Athr	C1	antithrombin	377	parasite	N	N
KII64148	Thelohanellus kitauei	Cnidaria, Myxozoa	Thelohanellus kitauei	Tk KII64148 GDnex	E2	glia-derived nexin	374	parasite	N	Y
KII64280	Thelohanellus kitauei	Cnidaria, Myxozoa	Thelohanellus kitauei	Tk KII64280 B13	B13	headpin	368	parasite	N	N
KII64909	Thelohanellus kitauei	Cnidaria, Myxozoa	Thelohanellus kitauei	Tk KII64909 GDnex	E2	glia-derived nexin	371	parasite	N	N
KII65191	Thelohanellus kitauei	Cnidaria, Myxozoa	Thelohanellus kitauei	Tk KII65191 GDnex	E2	glia-derived nexin	233	parasite	N	N
KII65192	Thelohanellus kitauei	Cnidaria, Myxozoa	Thelohanellus kitauei	Tk KII65192 GDnex	E2	glia-derived nexin	342	parasite	N	N
KII65195	Thelohanellus kitauei	Cnidaria, Myxozoa	Thelohanellus kitauei	Tk KII65195 Athr	C1	antithrombin	372	parasite	N	N
KII65293	Thelohanellus kitauei	Cnidaria, Myxozoa	Thelohanellus kitauei	Tk KII65293 S3/4	n.d.	n.d.	250	parasite	N	N
KII65605	Thelohanellus kitauei	Cnidaria, Myxozoa	Thelohanellus kitauei	Tk KII65605 A11	A11		229	parasite	N	Y
KII66100	Thelohanellus kitauei	Cnidaria, Myxozoa	Thelohanellus kitauei	Tk KII66100 S1	n.d.	n.d.	371	parasite	N	N
KII66218	Thelohanellus kitauei	Cnidaria, Myxozoa	Thelohanellus kitauei	Tk KII66218 B11	B11	epipin	374	parasite	N	N
KII66379	Thelohanellus kitauei	Cnidaria, Myxozoa	Thelohanellus kitauei	Tk KII66379 B9	B9	cytoplasmic antiprotease 3	373	parasite	N	N
KII66649	Thelohanellus kitauei	Cnidaria, Myxozoa	Thelohanellus kitauei	Tk KII66649 GDnex	E2	glia-derived nexin	411	parasite	N	N
KII66913	Thelohanellus kitauei	Cnidaria, Myxozoa	Thelohanellus kitauei	Tk KII66913 GDnex	E2	glia-derived nexin	413	parasite	N	N
KII66916	Thelohanellus kitauei	Cnidaria, Myxozoa	Thelohanellus kitauei	Tk KII66916 CBglob	A6	corticosteroid-binding globulin	469	parasite	N	N
KII66918	Thelohanellus kitauei	Cnidaria, Myxozoa	Thelohanellus kitauei	Tk KII66918 A3K	A38	alpha-1-antichymotrypsin	468	parasite	N	N
KII67011	Thelohanellus kitauei	Cnidaria, Myxozoa	Thelohanellus kitauei	Tk KII67011 B11	B11	epipin	195	parasite	N	Y
KII67012	Thelohanellus kitauei	Cnidaria, Myxozoa	Thelohanellus kitauei	Tk KII67012	n.d.	n.d.	252	parasite	N	Y
KII67015	Thelohanellus kitauei	Cnidaria, Myxozoa	Thelohanellus kitauei	Tk KII67015 B9	B9	cytoplasmic antiprotease 3	352	parasite	N	N
KII67019	Thelohanellus kitauei	Cnidaria, Myxozoa	Thelohanellus kitauei	Tk KII67019 PAinh1	E1	plasminogen activator inhibitor 1	356	parasite	N	N
KII67022	Thelohanellus kitauei	Cnidaria, Myxozoa	Thelohanellus kitauei	Tk KII67022 A1at	A1	alpha-1-antitrypsin	378	parasite	N	N
KII67102	Thelohanellus kitauei	Cnidaria, Myxozoa	Thelohanellus kitauei	Tk KII67102 A2ap	F2	alpha-2-antiplasmin	202	parasite	N	N
KII67488	Thelohanellus kitauei	Cnidaria, Myxozoa	Thelohanellus kitauei	Tk KII67488 LEinh	B1	leukocyte elastase inhibitor	371	parasite	N	N
KII67524	Thelohanellus kitauei	Cnidaria, Myxozoa	Thelohanellus kitauei	Tk KII67524 B4	B4	squamous cell carcinoma antigen 2	235	parasite	N	Y
KII67556	Thelohanellus kitauei	Cnidaria, Myxozoa	Thelohanellus kitauei	Tk KII67556 B11	B11	epipin	372	parasite	N	N
KII67944	Thelohanellus kitauei	Cnidaria, Myxozoa	Thelohanellus kitauei	Tk KII67944 I2	I2	myoepithelium derived serine proteinase inhibitor	374	parasite	N	Y
KII68367	Thelohanellus kitauei	Cnidaria, Myxozoa	Thelohanellus kitauei	Tk KII68367 I2	I2	myoepithelium derived serine proteinase inhibitor	372	parasite	N	N
KII68539	Thelohanellus kitauei	Cnidaria, Myxozoa	Thelohanellus kitauei	Tk KII68539	n.d.	n.d.	233	parasite	N	N
KII68741	Thelohanellus kitauei	Cnidaria, Myxozoa	Thelohanellus kitauei	Tk KII68741 GDnex	E2	glia-derived nexin	375	parasite	N	N
KII68742	Thelohanellus kitauei	Cnidaria, Myxozoa	Thelohanellus kitauei	Tk KII68742 S1	n.d.	n.d.	450	parasite	N	N
KII68952	Thelohanellus kitauei	Cnidaria, Myxozoa	Thelohanellus kitauei	Tk KII68952 B7	B7	megsin	380	parasite	N	N
KII68955	Thelohanellus kitauei	Cnidaria, Myxozoa	Thelohanellus kitauei	Tk KII68955 A3K	A38	alpha-1-antichymotrypsin	372	parasite	N	N
KII69163	Thelohanellus kitauei	Cnidaria, Myxozoa	Thelohanellus kitauei	Tk KII69163 A1at	A1	alpha-1-antitrypsin	382	parasite	N	N
KII69164	Thelohanellus kitauei	Cnidaria, Myxozoa	Thelohanellus kitauei	Tk KII69164 Neuro	I1	neuroserpin	374	parasite	N	N
KII69367	Thelohanellus kitauei	Cnidaria, Myxozoa	Thelohanellus kitauei	Tk KII69367 A38	A38	alpha-1-antichymotrypsin	345	parasite	N	N
KII69368	Thelohanellus kitauei	Cnidaria, Myxozoa	Thelohanellus kitauei	Tk KII69368	n.d.	n.d.	386	parasite	N	N
KII69369	Thelohanellus kitauei	Cnidaria, Myxozoa	Thelohanellus kitauei	Tk KII69369 I2	I2	myoepithelium derived serine proteinase inhibitor	359	parasite	N	N
KII71239	Thelohanellus kitauei	Cnidaria, Myxozoa	Thelohanellus kitauei	Tk KII71239 LEinh	B1	leukocyte elastase inhibitor	240	parasite	N	Y
KII71368	Thelohanellus kitauei	Cnidaria, Myxozoa	Thelohanellus kitauei	Tk KII71368 B11	B11	epipin	244	parasite	N	N
KII71369	Thelohanellus kitauei	Cnidaria, Myxozoa	Thelohanellus kitauei	Tk KII71369 GDnex	E2	glia-derived nexin	366	parasite	N	N
KII71422	Thelohanellus kitauei	Cnidaria, Myxozoa	Thelohanellus kitauei	Tk KII71422 B11	B11	epipin	362	parasite	N	Y
KII72283	Thelohanellus kitauei	Cnidaria, Myxozoa	Thelohanellus kitauei	Tk KII72283 B9	B9	cytoplasmic antiprotease 3	375	parasite	N	Y
KII72284	Thelohanellus kitauei	Cnidaria, Myxozoa	Thelohanellus kitauei	Tk KII72284 PZdpinh	A10	protein Z-dependent protease inhibitor	375	parasite	N	Y
KII72286	Thelohanellus kitauei	Cnidaria, Myxozoa	Thelohanellus kitauei	Tk KII72286 B13	B13	headpin	374	parasite	N	Y
KII72295	Thelohanellus kitauei	Cnidaria, Myxozoa	Thelohanellus kitauei	Tk KII72295 I2	I2	myoepithelium derived serine proteinase inhibitor	372	parasite	N	Y
KII72296	Thelohanellus kitauei	Cnidaria, Myxozoa	Thelohanellus kitauei	Tk KII72296 I2	I2	myoepithelium derived serine proteinase inhibitor	375	parasite	N	Y
KII72336	Thelohanellus kitauei	Cnidaria, Myxozoa	Thelohanellus kitauei	Tk KII72336 GDnex	E2	glia-derived nexin	286	parasite	N	N
KII72401	Thelohanellus kitauei	Cnidaria, Myxozoa	Thelohanellus kitauei	Tk KII72401 Athr	C1	antithrombin	280	parasite	N	N
KII72739	Thelohanellus kitauei	Cnidaria, Myxozoa	Thelohanellus kitauei	Tk KII72739 LEinh	B1	leukocyte elastase inhibitor	248	parasite	N	N
KII72894	Thelohanellus kitauei	Cnidaria, Myxozoa	Thelohanellus kitauei	Tk KII72894 LEinh	B1	leukocyte elastase inhibitor	374	parasite	N	N
KII73055	Thelohanellus kitauei	Cnidaria, Myxozoa	Thelohanellus kitauei	Tk KII73055 GDnex	E2	glia-derived nexin	374	parasite	N	N
KII73105	Thelohanellus kitauei	Cnidaria, Myxozoa	Thelohanellus kitauei	Tk KII73105 Athr	C1	antithrombin	375	parasite	N	Y
KII73625	Thelohanellus kitauei	Cnidaria, Myxozoa	Thelohanellus kitauei	Tk KII73625	n.d.	n.d.	252	parasite	N	N
KII73627	Thelohanellus kitauei	Cnidaria, Myxozoa	Thelohanellus kitauei	Tk KII73627	n.d.	n.d.	253	parasite	N	N
KII73629	Thelohanellus kitauei	Cnidaria, Myxozoa	Thelohanellus kitauei	Tk KII73629	n.d.	n.d.	251	parasite	N	N
KII73631	Thelohanellus kitauei	Cnidaria, Myxozoa	Thelohanellus kitauei	Tk KII73631	n.d.	n.d.	281	parasite	N	N
KII73632	Thelohanellus kitauei	Cnidaria, Myxozoa	Thelohanellus kitauei	Tk KII73632 B13	B13	headpin	373	parasite	N	N
KII73633	Thelohanellus kitauei	Cnidaria, Myxozoa	Thelohanellus kitauei	Tk KII73633	n.d.	n.d.	373	parasite	N	N
KII73690	Thelohanellus kitauei	Cnidaria, Myxozoa	Thelohanellus kitauei	Tk KII73690 GDnex	E2	glia-derived nexin	366	parasite	N	N
KII73772	Thelohanellus kitauei	Cnidaria, Myxozoa	Thelohanellus kitauei	Tk KII73772	n.d.	n.d.	330	parasite	N	Y
KII73951	Thelohanellus kitauei	Cnidaria, Myxozoa	Thelohanellus kitauei	Tk KII73951	n.d.	n.d.	250	parasite	N	N
KII73952	Thelohanellus kitauei	Cnidaria, Myxozoa	Thelohanellus kitauei	Tk KII73952	n.d.	n.d.	258	parasite	N	N
KII73955	Thelohanellus kitauei	Cnidaria, Myxozoa	Thelohanellus kitauei	Tk KII73955	n.d.	n.d.	261	parasite	N	N
KII73956	Thelohanellus kitauei	Cnidaria, Myxozoa	Thelohanellus kitauei	Tk KII73956 I2	I2	myoepithelium derived serine proteinase inhibitor	372	parasite	N	N
KII74510	Thelohanellus kitauei	Cnidaria, Myxozoa	Thelohanellus kitauei	Tk KII74510 S2	n.d.	n.d.	316	parasite	N	N
KII74657	Thelohanellus kitauei	Cnidaria, Myxozoa	Thelohanellus kitauei	Tk KII74657 PAinh1	E1	plasminogen activator inhibitor 1	385	parasite	N	N
KII74734	Thelohanellus kitauei	Cnidaria, Myxozoa	Thelohanellus kitauei	Tk KII74734 I2	I2	myoepitheliumderived serine proteinase inhibitor	291	parasite	N	Y
KII74917	Thelohanellus kitauei	Cnidaria, Myxozoa	Thelohanellus kitauei	Tk KII74917 A2ap	F2	alpha-2-antiplasmin	373	parasite	N	N
KII75066	Thelohanellus kitauei	Cnidaria, Myxozoa	Thelohanellus kitauei	Tk KII75066	n.d.	n.d.	383	parasite	N	N
KII75067	Thelohanellus kitauei	Cnidaria, Myxozoa	Thelohanellus kitauei	Tk KII75067 PZdpinh	A10	protein Z-dependent protease inhibitor	358	parasite	N	N
KII75068	Thelohanellus kitauei	Cnidaria, Myxozoa	Thelohanellus kitauei	Tk KII75068 GDnex	E2	glia-derived nexin	373	parasite	N	N
KII75069	Thelohanellus kitauei	Cnidaria, Myxozoa	Thelohanellus kitauei	Tk KII75069 GDnex	E2	glia-derived nexin	367	parasite	N	N
KII75070	Thelohanellus kitauei	Cnidaria, Myxozoa	Thelohanellus kitauei	Tk KII75070 A1at	A1	alpha-1-antitrypsin	248	parasite	N	Y
KII75071	Thelohanellus kitauei	Cnidaria, Myxozoa	Thelohanellus kitauei	Tk KII75071 PZdpinh	A10	protein Z-dependent protease inhibitor	373	parasite	N	Y
A0A2B4SMZ9	Stylophora pistillata	Cnidaria, Anthozoa	Cnidaria	Stylophora pistillata A0A2B4SMZ9 B1A	B1	leukocyte elastase inhibitor	414	free-living	N
A0A3M6V472	Pocillopora damicornis	Cnidaria, Anthozoa	Cnidaria	Pocillopora damicornis A0A3M6V472	n.d.	n.d.	386	free-living	N
XP.020610659	Orbicella faveolata	Cnidaria, Anthozoa	Cnidaria	Orbicella faveolata XP.020610659 B6	B6		387	free-living	N
XP.020610640	Orbicella faveolata	Cnidaria, Anthozoa	Cnidaria	Orbicella faveolata XP.020610640 B6	B6		384	free-living	N
XP.001632351	Nematostella vectensis	Cnidaria, Anthozoa	Cnidaria	Nematostella vectensis XP.001632351	n.d.	n.d.	380	free-living	N
XP.001627750	Nematostella vectensis	Cnidaria, Anthozoa	Cnidaria	Nematostella vectensis XP.001627750	n.d.	n.d.	374	free-living	N
A7SKW8	Nematostella vectensis	Cnidaria, Anthozoa	Cnidaria	Nematostella vectensis A7SKW8	n.d.	n.d.	397	free-living	N
KXJ29838	Exaiptasia pallida	Cnidaria, Anthozoa	Cnidaria	Exaiptasia pallida KXJ29838 LEinh	B1	leukocyte elastase inhibitor	391	free-living	N
KXJ29747	Exaiptasia pallida	Cnidaria, Anthozoa	Cnidaria	Exaiptasia pallida KXJ29747 LEinhB	B1	leukocyte elastase inhibitor	807	free-living	N
XP.015780366	Acropora digitifera	Cnidaria, Anthozoa	Cnidaria	Acropora digitifera XP.015780366 LEinh	B1	leukocyte elastase inhibitor	385	free-living	N
XP.015753884	Acropora digitifera	Cnidaria, Anthozoa	Cnidaria	Acropora digitifera XP.015753884 LEinh	B1	leukocyte elastase inhibitor	439	free-living	N
XP.015753849	Acropora digitifera	Cnidaria, Anthozoa	Cnidaria	Acropora digitifera XP.015753849 B3	B3	squamous cell carcinoma antigen 1	384	free-living	N
CDG70898	Hydra vulgaris	Cnidaria, Hydrozoa	Cnidaria	Hydra vulgaris CDG70898 B10	B10	bomapin	380	free-living	N
AAT35220	Cyanea capillata	Cnidaria, Scyphozoa	Cnidaria	Cyanea capillata AAT35220	n.d.	n.d.	377	free-living	N
L8H047	Acanthamoeba castellanii	Amoebozoa, Discosea	Invertebrates	Acanthamoeba castellanii L8H047	n.d.	n.d.	392	free-living	N
ELR21879	Acanthamoeba castellanii	Amoebozoa, Discosea	Invertebrates	Acanthamoeba castellanii ELR21879	n.d.	n.d.	393	free-living	N
Q564H2	Eimeria tenella	Apicomplexa, Conoidasida	Invertebrates	Eimeria tenella Q564H2 serpin1	n.d.	n.d.	415	parasite	N
A0A1D3CTY3	Cyclospora cayetanensis	Apicomplexa, Conoidasida	Invertebrates	Cyclospora cayetanensis A0A1D3CTY3	n.d.	n.d.	416	parasite	N
A0A0F7URB0	Neospora caninum	Apicomplexa, Sarcocystidae	Invertebrates	Neospora caninum A0A0F7URB0 Oval	B14	ovalbumin	432	parasite	N
A0A086KTX9	Toxoplasma gondii	Apicomplexa, Sporozoasida	Invertebrates	Toxoplasma gondii A0A086KTX9	n.d.	n.d.	432	parasite	N
I7MFX0	Tetrahymena thermophila	Ciliophora, Oligohymenophorea	Invertebrates	Tetrahymena thermophila I7MFX0 I4	I4		391	free-living	N
A0A369SA27	Trichoplax sp.	Placozoa	Invertebrates	Trichoplax sp. A0A369SA27 B10	B10	bomapin	438	free-living	N
A0A369S5H0	Trichoplax sp.	Placozoa	Invertebrates	Trichoplax sp. A0A369S5H0 B9	B9	cytoplasmic antiprotease 3	407	free-living	N
A0A1S3I064	Lingula unguis	Brachiopoda, Lingulata	Invertebrates	Lingula unguis A0A1S3I064 LEinh	B1	leukocyte elastase inhibitor	405	free-living	N
A0A0B2VH56	Toxocara canis	Nematoda, Chromadorea	Invertebrates	Toxocara canis A0A0B2VH56 B6	B6		390	parasite	N
A0A0C2GLC3	Ancylostoma duodenale	Nematoda, Chromadorea	Invertebrates	Ancylostoma duodenale A0A0C2GLC3	n.d.	n.d.	385	parasite	N
O17365	Caenorhabditis elegans	Nematoda, Secernentea	Invertebrates	Caenorhabditis elegans O17365	n.d.	n.d.	359	free-living	N
A0A2I8B5V4	Eudiplozoon nipponicum	Platyhelminthes, Monogenea	Invertebrates	Eudiplozoon nipponicum A0A2I8B5V4	n.d.	n.d.	399	parasite	N
A0A1S8X1L9	Opisthorchis viverrini	Platyhelminthes, Rhabditophora	Invertebrates	Opisthorchis viverrini A0A1S8X1L9	n.d.	n.d.	457	parasite	N
A0A430Q545	Schistosoma bovis	Platyhelminthes, Trematoda	Invertebrates	Schistosoma bovis A0A430Q545 B	B		386	parasite	N
A0A3M7PUX2	Brachionus plicatilis	Rotifera, Monogononta	Invertebrates	Brachionus plicatilis A0A3M7PUX2 I2	I2	myoepithelium derived serine proteinase inhibitor	380	free-living	N
K1Q946	Crassostrea gigas	Mollusca, Bivalvia	Invertebrates	Crassostrea gigas K1Q946 B8	B8	cytoplasmic antiprotease 2	382	free-living	N
A0A023NGS8	Amphioctopus fangsiao	Mollusca, Cephalopoda	Invertebrates	Amphioctopus fangsiao A0A023NGS8	n.d.	n.d.	464	free-living	N
AEH84498	Haliotis discus	Mollusca, Gastropoda	Invertebrates	Haliotis discus AEH84498	n.d.	n.d.	410	free-living	N
A0A0B7AP59	Arion vulgaris	Mollusca, Gastropoda	Invertebrates	Arion vulgaris A0A0B7AP59	n.d.	n.d.	510	free-living	N
R7TM73	Capitella teleta	Annelida, Polychaeta	Invertebrates	Capitella teleta R7TM73	n.d.	n.d.	430	free-living	N
A0A1W7RA33	Hadrurus spadix	Arthropoda, Arachnida	Invertebrates	Hadrurus spadix A0A1W7RA33 Neuro	I1	neuroserpin	448	free-living	N
AAC47333	Manduca sexta	Arthropoda, Insecta	Invertebrates	Manduca sexta AAC47333	n.d.	n.d.	397	free-living	N
Q9V3N1	Drosophila melanogaster	Arthropoda, Insecta	Invertebrates	Drosophila melanogaster Q9V3N1	n.d.	n.d.	447	free-living	N
A0A1I9UVU9	Apis cerana cerana	Arthropoda, Insecta	Invertebrates	Apis cerana cerana A0A1I9UVU9 serpin5	n.d.	n.d.	451	free-living	N
A0A3R7SUN6	Penaeus vannamei	Arthropoda, Malacostraca	Invertebrates	Penaeus vannamei A0A3R7SUN6 serpin8	n.d.	n.d.	565	free-living	N
A0A076FFR7	Paracyclopina nana	Arthropoda, Hexanauplia	Invertebrates	Paracyclopina nana A0A076FFR7 B10	B10	bomapin	458	free-living	N
A0A1W0WXI4	Hypsibius dujardini	Tardigrada, Eutardigrada	Invertebrates	Hypsibius dujardini A0A1W0WXI4 B9	B9	cytoplasmic antiprotease 3	440	free-living	N
W4Y0X2	Strongylocentrotus purpuratus	Echinodermata, Echinoidea	Invertebrates	Strongylocentrotus purpuratus W4Y0X2	n.d.	n.d.	413	free-living	N
A0A2G8KB81	Apostichopus japonicus	Echinodermata, Holothuroidea	Invertebrates	Apostichopus japonicus A0A2G8KB81	n.d.	n.d.	406	free-living	N
A0A1W2WIF4	Ciona intestinalis	Chordata, Ascidiacea	Vertebrates	Ciona intestinalis A0A1W2WIF4	n.d.	n.d.	449	free-living	N
XP.024264283	Oncorhynchus tshawytscha	Chordata, Actinopterygii	Vertebrates	Oncorhynchus tshawytscha XP 024264283 Neuro	I1	neuroserpin	408	free-living	N
XP.024249814	Oncorhynchus tshawytscha	Chordata, Actinopterygii	Vertebrates	Oncorhynchus tshawytscha XP 024249814 H1	H1	heat shock protein	410	free-living	N
D9UB76	Oncorhynchus mykiss	Chordata, Actinopterygii	Vertebrates	Oncorhynchus mykiss D9UB76 F2	F2	alpha-2-antiplasmin	437	free-living	N
XP.031657461	Oncorhynchus kisutch	Chordata, Actinopterygii	Vertebrates	Oncorhynchus kisutch XP 031657461 E3	E3		418	free-living	N
XP.020354210	Oncorhynchus kisutch	Chordata, Actinopterygii	Vertebrates	Oncorhynchus kisutch XP 020354210 Athr	C1	antithrombin	452	free-living	N
G3NJV2	Gasterosteus aculeatus	Chordata, Actinopterygii	Vertebrates	Gasterosteus aculeatus G3NJV2 D	D1	heparin cofactor 2	503	free-living	N
F1QRB8	Danio rerio	Chordata, Actinopterygii	Vertebrates	Danio rerio F1QRB8 E1	E1	plasminogen activator inhibitor 1	392	free-living	N
XP.018978761	Cyprinus carpio	Chordata, Actinopterygii	Vertebrates	Cyprinus carpio XP.018978761 H1	H1	heat shock protein	304	free-living	N
XP.018976757	Cyprinus carpio	Chordata, Actinopterygii	Vertebrates	Cyprinus carpio XP.018976757 PEdf	F1	pigment epithelium derived factor	408	free-living	N
XP.018966625	Cyprinus carpio	Chordata, Actinopterygii	Vertebrates	Cyprinus carpio XP.018966625 H1	H1	heat shock protein	315	free-living	N
XP.018943476	Cyprinus carpio	Chordata, Actinopterygii	Vertebrates	Cyprinus carpio XP.018943476 H1	H1	heat shock protein	302	free-living	N
XP.018931968	Cyprinus carpio	Chordata, Actinopterygii	Vertebrates	Cyprinus carpio XP.018931968 H1	H1	heat shock protein	405	free-living	N
XP.018930484	Cyprinus carpio	Chordata, Actinopterygii	Vertebrates	Cyprinus carpio XP.018930484 H1	H1	heat shock protein	416	free-living	N
XP.018920986	Cyprinus carpio	Chordata, Actinopterygii	Vertebrates	Cyprinus carpio XP.018920986 Athr	C1	antithrombin	454	free-living	N
XP.018939633	Cyprinus carpio	Chordata, Actinopterygii	Vertebrates	Cyprinus carpio XP.018939633 Hep2	D1	heparin cofactor 2	510	free-living	N
AAA73954	Cyprinus carpio	Chordata, Actinopterygii	Vertebrates	Cyprinus carpio AAA73954	n.d.	n.d.	410	free-living	N
A0A3Q0R4D0	Amphilophus citrinellus	Chordata, Actinopterygii	Vertebrates	Amphilophus citrinellus A0A3Q0R4D0 H	H		410	free-living	N
Q00387	Xenopus laevis	Chordata, Amphibia	Vertebrates	Xenopus laevis Q00387 A6	A6	corticosteroid-binding globulin	436	free-living	N
K7FX72	Pelodiscus sinensis	Chordata, Reptilia	Vertebrates	Pelodiscus sinensis K7FX72 F2	F2	alpha-2-antiplasmin	535	free-living	N
H9G621	Anolis carolinensis	Chordata, Reptilia	Vertebrates	Anolis carolinensis H9G621 D1	D1	heparin cofactor 2	492	free-living	N
O73860	Meleagris gallopavo	Chordata, Aves	Vertebrates	Meleagris gallopavo O73860 Oval B14	B14	ovalbumin	386	free-living	N
E2RVI8	Dromaius novaehollandiae	Chordata, Aves	Vertebrates	Dromaius novaehollandiae E2RVI8 Oval B14	B14	ovalbumin	386	free-living	N
A0A2U4ANE4	Tursiops truncatus	Chordata, Mammalia	Vertebrates	Tursiops truncatus A0A2U4ANE4 F2	F2	alpha-2-antiplasmin	494	free-living	N
G3W4X5	Sarcophilus harrisii	Chordata, Mammalia	Vertebrates	Sarcophilus harrisii G3W4X5 E2	E2	glia-derived nexin	404	free-living	N
Q5R536	Pongo abelii	Chordata, Mammalia	Vertebrates	Pongo abelii Q5R536 A3	A38	alpha-1-antichymotrypsin	423	free-living	N
F6XZ96	Ornithorhynchus anatinus	Chordata, Mammalia	Vertebrates	Ornithorhynchus anatinus F6XZ96 B5	n.d.	n.d.	375	free-living	N
G1NYA4	Myotis lucifugus	Chordata, Mammalia	Vertebrates	Myotis lucifugus G1NYA4 E2	E2	glia-derived nexin	407	free-living	N
P97290	Mus musculus	Chordata, Mammalia	Vertebrates	Mus musculus P97290 PpC1 G1	n.d.	n.d.	504	free-living	N
P05546	Homo sapiens	Chordata, Mammalia	Vertebrates	Homo sapiens P05546 Hep2	D1	heparin cofactor 2	499	free-living	N
P22323	Cavia porcellus	Chordata, Mammalia	Vertebrates	Cavia porcellus P22323 A3K	A38	alpha-1-antichymotrypsin	410	free-living	N
F6Y2H4	Canis lupus familiaris	Chordata, Mammalia	Vertebrates	Canis lupus familiaris F6Y2H4 E2	E2	glia-derived nexin	397	free-living	N
P28800	Bos taurus	Chordata, Mammalia	Vertebrates	Bos taurus P28800 F2	F2	alpha-2-antiplasmin	492	free-living	N
